# Supplementary material for: A global analysis of how human infrastructure squeezes sandy coasts
Source: Nat Commun. 2024 Jan 10;15:432. doi: 10.1038/s41467-023-44659-0 (PMC10781753; doi:10.1038/s41467-023-44659-0)
Supplement: Supplementary file 3 — Source data [file 41467_2023_44659_MOESM3_ESM.xlsx]

## Sheet: Fig_1
MAP				SIDE PANELS
infrastructure_free_width_km	coastline_latitude	coastline_longitude		latitude	infra_free_width_medians_per_latitude	population_density_means_per_latitude	longitude	infra_free_width_medians_per_longitude	population_density_means_per_longitude
0.713712	40.0014	128.212		-60	NaN	NaN	-180	NaN	3.37598
0.270854	39.9944	128.217		-59	NaN	NaN	-179	6.54928	8.85358
0.601968	39.9939	128.223		-58	NaN	NaN	-178	NaN	7.30302
0.110103	39.9893	128.212		-57	NaN	NaN	-177	1.70406	0.431296
0.0300186	40.005	128.186		-56	NaN	0.0608935	-176	0.441137	9.03551
0.0800427	39.9988	128.198		-55	25	1.3374	-175	0.100332	96.3861
25	10.8646	92.4594		-54	0.939424	1.04247	-174	0.0200902	30.6786
0.14002	10.6531	92.5707		-53	0.838902	2.35838	-173	25	17.2296
0.140204	10.6412	92.5554		-52	1.58784	1.52069	-172	0.0200777	64.2733
0.100242	10.6337	92.5492		-51	10.167	0.158542	-171	0	169.237
0.6227	10.6163	92.5408		-50	25	0.390064	-170	NaN	NaN
0.28046	10.5972	92.5421		-49	17.3315	0.265257	-169	NaN	2.82623
0	10.5879	92.558		-48	3.93836	0.236324	-168	NaN	0.0803952
9.07923	10.5272	92.47		-47	9.27948	1.18575	-167	NaN	0.0935522
10.5304	10.5343	92.4636		-46	0.220908	5.73646	-166	NaN	0.106156
23.6788	10.5395	92.4558		-45	1.8508	0.972575	-165	NaN	0.106614
25	10.5435	92.447		-44	1.73957	4.0508	-164	NaN	0.0272388
25	10.5465	92.4379		-43	2.00991	6.73379	-163	NaN	0.0694556
25	10.5483	92.4284		-42	1.19494	3.39406	-162	NaN	0.120327
17.8429	10.5346	92.3822		-41	0.496847	12.4484	-161	NaN	0.0398487
15.2894	10.5857	92.4095		-40	2.83955	8.1213	-160	0.371269	0.279509
16.1302	10.6112	92.4179		-39	1.16527	14.1167	-159	0.0901785	1.23643
13.2924	10.6199	92.4182		-38	0.471306	30.1046	-158	0.0702602	23.0344
14.9127	10.6472	92.4081		-37	0.470309	30.2234	-157	0.458869	1.16982
25	10.6554	92.4029		-36	1.66119	8.30628	-156	3.9882	5.10697
25	10.663	92.3969		-35	1.07476	146.816	-155	7.24887	3.1111
25	10.7804	92.3732		-34	2.0691	59.3708	-154	NaN	0.00605988
0	3.01922	101.25		-33	1.43341	30.8167	-153	NaN	0.00691198
0	3.01808	101.247		-32	3.19238	18.6903	-152	0	0.820155
0	3.01922	101.25		-31	3.31192	13.4238	-151	0	1.48818
0.381576	-0.434514	-90.2899		-30	0.50651	105.537	-150	0	10.5802
1.53689	-0.475134	-90.298		-29	1.04265	27.7167	-149	0.0600299	3.88093
1.77776	-0.465501	-90.2953		-28	1.05008	34.2017	-148	NaN	0.0151745
0.702032	-0.444984	-90.2829		-27	1.29981	41.1728	-147	NaN	0.00688205
0	39.2612	122.584		-26	3.02068	62.0879	-146	NaN	0.177741
0.120627	39.258	122.572		-25	3.01681	36.4267	-145	NaN	0.00943723
0.341187	39.2716	122.568		-24	1.55214	130.472	-144	NaN	8.83129e-06
0.811226	39.2728	122.557		-23	1.25559	153.863	-143	NaN	3.38671e-05
0.70194	39.2789	122.538		-22	1.47197	27.7491	-142	NaN	4.36733e-05
2.14349	39.2844	122.529		-21	1.16361	17.8163	-141	NaN	0.0216008
0	39.2872	122.519		-20	3.23975	35.9068	-140	0.635034	0.162385
0.0100276	39.2985	122.507		-19	13.8316	13.6155	-139	NaN	0.000995087
0.772134	39.2992	122.525		-18	3.3067	20.8757	-138	NaN	0.000163721
0.821828	39.3025	122.531		-17	11.1342	13.3081	-137	NaN	0.000187219
0	39.3058	122.536		-16	5.63078	18.5229	-136	NaN	0.0234201
0.462187	39.2963	122.543		-15	10.7316	15.5303	-135	NaN	0.399586
0.260939	39.2889	122.544		-14	11.8058	17.3128	-134	NaN	0.238651
0	39.2888	122.55		-13	1.39514	41.4822	-133	25	0.0897679
0	39.2961	122.556		-12	5.17258	109.96	-132	0.682358	0.261304
0.871519	39.2942	122.56		-11	2.89391	52.082	-131	25	0.00112209
0.79255	39.2876	122.567		-10	1.23278	46.7595	-130	0.0502751	0.217506
0	39.2818	122.575		-9	0.44976	161.712	-129	0.0956163	0.40559
0.0700438	39.2789	122.585		-8	1.26422	186.05	-128	10.2681	0.0728925
0	39.2773	122.595		-7	0.541993	348.551	-127	0.462556	0.15027
0	39.2782	122.606		-6	0.471597	253.315	-126	0.913823	0.12641
0	39.2792	122.617		-5	0.430424	95.2836	-125	2.5534	2.69023
0	39.2816	122.626		-4	0.36613	67.6742	-124	0.281405	6.21879
0.57048	39.2866	122.629		-3	1.73362	46.0849	-123	0.080202	59.0471
0.63109	39.2869	122.637		-2	1.41267	41.7368	-122	0.0600677	120.153
0	39.2795	122.643		-1	0.51928	54.0543	-121	0.361467	63.2473
0	39.2751	122.652		0	12.9554	59.7487	-120	0.180353	13.9149
0	39.2712	122.661		1	0.34097	81.5835	-119	0.0852829	58.3571
0.0100245	39.2687	122.668		2	0.510322	64.9741	-118	0.0903906	418.083
0.411371	39.2595	122.668		3	0.70705	114.606	-117	0.0802692	214.052
0	39.2562	122.659		4	0.882273	86.9648	-116	1.31705	6.68248
0	39.2622	122.651		5	0.239288	129.075	-115	3.10821	15.1159
0	39.2653	122.64		6	0.149537	163.003	-114	4.40551	1.80519
0	39.2646	122.63		7	0.400166	212.746	-113	6.85344	1.17809
0	39.2701	122.599		8	0.261152	104.224	-112	6.12587	3.1649
0	39.2701	122.585		9	0.381231	116.818	-111	1.03105	19.9244
0.930907	39.0123	122.742		10	0.230672	175.109	-110	0.632044	26.9316
0.641383	39.0155	122.731		11	0.710592	202.839	-109	1.16211	14.6277
0.120134	39.0168	122.722		12	0.519618	132.577	-108	1.32178	9.93614
0.401507	39.0198	122.717		13	0.359763	193.656	-107	1.08797	14.1104
0.482354	39.0355	122.709		14	0.440963	244.485	-106	1.12421	11.6284
0.40069	39.033	122.744		15	0.861574	206.038	-105	0.520731	23.9706
0	39.026	122.748		16	1.59225	125.48	-104	0.329716	31.0447
0	39.0212	122.748		17	1.00073	118.211	-103	0.359889	10.4613
0.713475	39.0175	122.757		18	0.359459	106.367	-102	0.410226	16.0148
0	40.7507	13.91		19	0.852544	206.713	-101	3.56653	9.40433
0	40.7505	13.9171		20	0.853056	146.725	-100	0.0899806	47.4065
0	40.7448	13.9426		21	0.510355	199.189	-99	2.40375	23
0	40.7391	13.9556		22	0.641726	252.958	-98	2.75146	44.4519
0	40.732	13.9618		23	0.743373	452.355	-97	3.19479	55.1446
1.09314	40.7012	13.9082		24	0.320936	101.239	-96	1.85063	56.281
0	40.6995	13.895		25	0.442095	245.138	-95	0.73609	44.1806
0.0700677	40.7	13.8823		26	0.3901	80.092	-94	2.99172	10.466
0.331713	40.7174	13.8613		27	0.371513	45.1488	-93	25	30.2125
0.0301442	40.7287	13.858		28	0.42237	82.6465	-92	15.6587	48.6518
0	40.7372	13.8541		29	0.510362	68.9442	-91	24.9812	50.4684
0	40.7381	13.8577		30	0.341344	112.156	-90	3.47939	40.5754
0	40.7402	13.8615		31	0.732566	228.581	-89	0.120061	34.9312
0	1.27585	103.663		32	0.991236	148.957	-88	0.530591	34.4606
0.089844	1.28732	103.68		33	0.179981	164.112	-87	0.100002	52.6014
0.280877	1.28726	103.693		34	0.0200933	293.66	-86	0.0999823	41.0192
0	1.29112	103.705		35	0.0500979	224.378	-85	0.160821	9.21572
0.0399115	1.29118	103.715		36	0.0601751	262.662	-84	15.5932	31.0511
0	1.29102	103.72		37	0.0703915	180.491	-83	0.0200968	27.0505
0	1.28461	103.726		38	0.0401172	173.266	-82	0.230337	63.3331
0	1.27876	103.733		39	0.0701965	192.581	-81	0.50048	49.3766
0	1.27002	103.731		40	0.0501906	120.212	-80	0.150028	113.525
0.0400946	1.26998	103.73		41	0.0300784	173.342	-79	12.0518	47.9752
0	1.26806	103.727		42	0.0300658	93.1424	-78	2.09795	24.1763
0	1.26151	103.712		43	0.0501021	60.2086	-77	0.220492	100.821
0.019942	1.25197	103.699		44	0.0301447	55.9249	-76	0.150645	62.8937
0	1.25771	103.694		45	0.260691	51.456	-75	0.36157	83.3094
0	1.25698	103.686		46	0.350583	38.4725	-74	0.0802809	96.0478
0	1.24716	103.689		47	0.231081	36.954	-73	0.1502	48.538
0.240228	1.23783	103.667		48	0.191017	29.8902	-72	0.260335	62.0784
25	-0.289007	-91.542		49	0.201284	27.8272	-71	0.265781	67.6279
25	-0.284911	-91.5332		50	0.582016	16.7078	-70	0.25079	32.0811
25	-0.265706	-91.4824		51	0.401342	70.691	-69	0.860894	15.8658
25	-0.263132	-91.4729		52	1.75933	82.497	-68	0.43647	23.9824
25	-0.262472	-91.4643		53	1.187	43.1285	-67	0.591694	48.9695
25	-0.262536	-91.4564		54	0.94875	36.1948	-66	1.37087	18.4984
25	-0.264351	-91.4497		55	0.562895	19.0861	-65	0.482091	11.9915
25	-0.276443	-91.4403		56	0.170997	23.0949	-64	0.491869	17.4651
25	-0.27708	-91.429		57	0.522085	8.17866	-63	0.511027	11.5061
25	-0.284608	-91.4217		58	0.45226	5.13488	-62	0.96039	11.8749
25	-0.288952	-91.4123		59	0.2315	8.44888	-61	0.571189	18.3445
25	-0.330549	-91.3944		60	0.060257	15.5203	-60	4.6713	4.46449
25	-0.334368	-91.3868		61	NaN	3.24281	-59	1.24574	66.8332
25	-0.345927	-91.3855		62	NaN	1.20996	-58	0.295945	62.0158
25	-0.351329	-91.3809		63	NaN	2.19777	-57	0.877571	3.6238
25	-0.38584	-91.3789		64	NaN	2.28564	-56	1.76787	22.1422
25	-0.424834	-91.3884		65	NaN	1.85954	-55	0.501272	12.8872
24.3971	-0.446754	-91.3886		66	NaN	0.574153	-54	0.803113	3.84992
25	-0.456517	-91.3907		67	NaN	0.23093	-53	0.51278	8.81714
25	-0.477289	-91.4082		68	NaN	0.254994	-52	3.7844	20.6543
25	-0.494502	-91.4279		69	NaN	0.43274	-51	8.26843	74.0344
25	-0.49473	-91.4382		70	NaN	0.13528	-50	0.180531	15.5312
25	-0.496124	-91.4472					-49	0.0703588	114.051
25	-0.49725	-91.4561					-48	0.185373	105.436
25	-0.50005	-91.4662					-47	0.110207	514.047
25	-0.50159	-91.4758					-46	0.0800073	244.955
25	-0.501514	-91.4853					-45	0.0200879	45.8921
25	-0.506239	-91.5031					-44	0.294557	148.578
25	-0.505159	-91.5119					-43	0.0898889	365.727
25	-0.501354	-91.5198					-42	0.874682	67.4154
25	-0.498764	-91.5284					-41	0.376287	46.4761
25	-0.497553	-91.5349					-40	0.477416	53.6393
25	-0.493355	-91.5422					-39	0.381543	100.976
25	-0.47098	-91.6121					-38	0.219753	120.883
25	-0.444928	-91.6276					-37	0.811364	77.2257
25	-0.434839	-91.631					-36	0.691475	85.8108
25	-0.347655	-91.6523					-35	0.0903433	323.269
25	-0.338381	-91.6549					-34	NaN	NaN
25	-0.319959	-91.6607					-33	NaN	NaN
0.0498868	-7.13127	114.554					-32	NaN	NaN
0.289349	-7.1333	114.565					-31	0.0551058	17.2225
0.049888	-7.13127	114.554					-30	NaN	NaN
25	-0.303505	-91.1003					-29	0	51.1092
25	-0.343459	-91.0515					-28	0.0100286	17.6887
25	-0.345639	-91.0421					-27	0	79.2626
24.41	-0.394315	-90.9911					-26	0	198.789
25	-0.441047	-90.9534					-25	0.280759	71.5895
24.0253	-0.465601	-90.9447					-24	0.265121	43.1598
25	-0.483685	-90.9433					-23	4.31216	5.46215
25	-0.493008	-90.9468					-22	NaN	9.13009
25	-0.535021	-90.9499					-21	NaN	0.819369
25	-0.544629	-90.9502					-20	NaN	0.370334
25	-0.553021	-90.9535					-19	NaN	0.214684
25	-0.676237	-90.8523					-18	0.0902266	7.03918
25	-0.705093	-90.8304					-17	2.01764	147.086
25	-0.749239	-90.7897					-16	3.10741	51.54
25	-0.753709	-90.7838					-15	0.878508	17.9837
25	-0.763277	-90.7824					-14	1.45097	43.6096
25	-0.774385	-90.7957					-13	0.420251	70.8344
25	-0.7816	-90.7964					-12	0.920376	41.0912
25	-0.81656	-90.8287					-11	2.28529	68.3286
25	-0.825481	-90.8294					-10	0.552193	39.8145
0.189742	-0.962765	-90.9608					-9	0.190667	82.9365
0.129714	-0.95902	-90.9669					-8	0.255824	68.6024
2.40365	-0.958269	-90.9774					-7	0.351362	82.0343
25	-0.989179	-91.0316					-6	0.261061	104.344
25	-0.998512	-91.0525					-5	0.100449	55.1888
25	-1.00151	-91.0617					-4	0.140483	100.944
25	-1.00584	-91.0802					-3	0.100314	89.3675
25	-0.834415	-91.4724					-2	0.0603784	141.428
25	-0.829518	-91.4646					-1	0.0903732	120.442
25	-0.823727	-91.4578					0	0.0200291	226.816
25	-0.817407	-91.4519					1	0.0601767	146.128
25	-0.809665	-91.4461					2	0.0301242	208.102
25	-0.803935	-91.4406					3	0.039874	426.244
25	-0.796675	-91.4358					4	0.145069	260.007
25	-0.78872	-91.4338					5	0.18063	193.8
25	-0.785754	-91.4245					6	0.0603926	118.679
25	-0.782573	-91.4171					7	0.0702092	127.527
25	-0.769529	-91.4069					8	0.160977	107.652
25	-0.766885	-91.4009					9	0.225563	49.4223
25	-0.764509	-91.3908					10	0.120829	73.4866
25	-0.761993	-91.3824					11	0.16101	60.8398
25	-0.749771	-91.3702					12	0.452359	59.5834
25	-0.74066	-91.3656					13	0.17051	112.847
25	-0.738598	-91.3579					14	0.10003	48.8543
25	-0.730949	-91.3513					15	0.251075	34.6765
25	-0.72502	-91.3441					16	0.100243	22.8209
25	-0.72103	-91.342					17	0.306352	20.8975
25	-0.694026	-91.3142					18	0.270602	36.4464
25	-0.69434	-91.3056					19	0.361836	53.5862
25	-0.694042	-91.2978					20	0.491283	31.6368
25	-0.691697	-91.2881					21	0.410138	14.8073
25	-0.69394	-91.2782					22	0.355918	18.1209
25	-0.693489	-91.2716					23	0.0953085	19.3887
25	-0.689045	-91.266					24	0.120505	42.2384
25	-0.682014	-91.2494					25	0.512216	26.682
25	-0.674289	-91.2352					26	0.411145	17.7647
25	-0.383093	-91.2563					27	0.0801282	76.6745
25	-0.35121	-91.2902					28	0.0904336	46.6986
25	-0.34932	-91.2955					29	0.0803339	155.313
25	-0.34253	-91.322					30	0.140362	134.009
25	-0.224408	-91.3931					31	0.0802619	239.892
25	-0.219401	-91.3917					32	0.300691	79.329
25	-0.210147	-91.3904					33	0.5918	32.2447
25	-0.205722	-91.3818					34	0.200958	27.1138
25	-0.189575	-91.3893					35	0.391664	75.727
25	-0.171086	-91.3987					36	1.13976	106.349
25	-0.16277	-91.4049					37	2.31449	50.43
24.0627	-0.153233	-91.4053					38	1.21541	33.0788
24.2402	-0.13107	-91.405					39	1.08438	78.8714
25	-0.111691	-91.4055					40	1.77521	54.4167
25	-0.0703098	-91.4079					41	2.01888	21.5214
25	-0.0450674	-91.4102					42	0.819926	18.5591
25	-0.023413	-91.4281					43	1.97719	78.1831
25	-0.01572	-91.4582					44	5.29312	66.3301
25	-0.0189485	-91.4783					45	1.26625	39.6777
25	-0.0219515	-91.4851					46	1.60163	25.9096
25	-0.0303527	-91.5003					47	3.71936	23.5233
25	-0.0344124	-91.5078					48	1.10046	52.7755
25	0.0491161	-91.5128					49	1.59667	29.7079
25	0.0565861	-91.509					50	0.648772	38.182
25	0.0716524	-91.4985					51	1.58675	63.0192
25	0.0931479	-91.4903					52	0.718928	42.4576
25	0.100673	-91.4858					53	0.260826	13.1831
25	0.104286	-91.4773					54	0.200095	15.2891
25	0.105453	-91.4692					55	0.160014	70.8894
25	0.109406	-91.4519					56	0.241036	58.2748
25	0.116423	-91.4259					57	0.713629	22.2133
25	0.119947	-91.4167					58	2.78794	29.0626
25	0.119112	-91.4102					59	0.831542	9.05464
25	0.123922	-91.401					60	0.866787	5.51731
25	0.131641	-91.3865					61	0.42089	9.96599
25	0.159457	-91.3556					62	0.789484	7.96054
25	0.160365	-91.3483					63	7.05347	13.5051
25	0.160305	-91.3413					64	3.68523	3.71846
25	0.145836	-91.3295					65	2.04415	1.79483
25	0.136006	-91.3171					66	9.80601	4.92324
25	0.130222	-91.3109					67	0.265675	368.998
25	0.121123	-91.3061					68	4.79377	60.9371
25	0.101946	-91.3033					69	3.76414	39.6194
25	0.0934786	-91.2975					70	2.29714	65.4545
25	0.0850466	-91.297					71	2.05113	94.1427
25	0.0798634	-91.2941					72	1.06223	79.416
25	0.0706882	-91.2905					73	0.512872	651.141
25	0.0420607	-91.2713					74	0.170703	244.4
25	0.028345	-91.2573					75	0.070245	148.913
25	0.024491	-91.2501					76	0.0753016	319.778
0.100187	24.797	54.6517					77	0.0701483	269.417
0.919355	24.801	54.6565					78	0.666159	167.001
0.010007	24.7929	54.649					79	0.820835	208.28
0.0100285	24.7996	54.6418					80	0.440357	407.502
0.221073	24.805	54.6352					81	0.561821	208.238
2.44552	1.38491	104.074					82	0.951591	221.299
2.26483	1.38124	104.064					83	0.719861	223.68
0.0898746	26.239	50.4663					84	1.17755	132.348
0	26.2339	50.4783					85	1.82985	210.654
0	26.2354	50.4896					86	3.6221	329.972
0	26.238	50.5123					87	1.79339	320.229
0.209889	26.2367	50.5132					88	0.791612	1280.36
0	26.2371	50.5192					89	0.680482	428.825
0.0200511	26.2401	50.5257					90	1.09169	398.618
0.0200242	26.2437	50.5413					91	1.88306	643.42
0.269923	26.2454	50.5511					92	0.250815	333.057
0.190426	26.2415	50.5557					93	0.355198	33.168
0	26.2419	50.5595					94	0.602139	20.222
0	26.2464	50.6039					95	0.260474	83.9033
0.0401998	26.2442	50.5996					96	0.382224	196.18
0	26.2333	50.6					97	0.662402	68.9062
0	26.2096	50.623					98	0.527031	75.501
0	26.2003	50.6116					99	0.180149	87.3614
0.0100065	26.201	50.5717					100	0.0300855	192.664
0	26.1999	50.5673					101	0.0300849	237.467
0	26.196	50.5638					102	0.135488	132.294
0	26.1789	50.5679					103	0.125322	61.4992
0.0901045	26.1658	50.5808					104	0.0950203	143.425
0	26.161	50.5878					105	0.330035	169.253
0.0599922	26.1514	50.5973					106	0.170317	342.716
0	26.1478	50.6024					107	0.200572	714.423
0	26.1474	50.6118					108	0.209723	282.527
0.320493	26.1065	50.6213					109	0.180682	239.132
0.741896	26.0945	50.6292					110	0.199526	270.118
0	26.0823	50.629					111	0.349875	254.587
0	26.0767	50.6235					112	0.374299	204.373
0.0803523	26.061	50.6186					113	0.50641	580.514
0	26.0514	50.6255					114	1.53218	331.527
0.872353	26.0455	50.6213					115	0.923138	78.3584
1.67818	26.0335	50.6274					116	0.86625	107.06
0.0502418	26.0044	50.6206					117	0.329606	163.229
0	25.9764	50.6156					118	0.190745	192.468
0	25.9713	50.616					119	0.240544	233.63
0.381658	25.9649	50.6137					120	0.139852	276.28
0	25.948	50.6139					121	0.15011	454.593
0.200952	25.9318	50.6121					122	0.160396	211.359
0.271031	25.9207	50.6091					123	0.465672	138.135
0.65252	25.8992	50.6083					124	0.545711	139.473
2.57451	25.8875	50.6058					125	0.390393	115.873
0.692985	25.8762	50.6048					126	0.260433	116.58
0.0803543	25.8616	50.6057					127	0.0501306	240.291
0.169919	25.8538	50.5998					128	0.100341	55.965
0.059983	25.8491	50.6012					129	0.02998	105.684
0.15081	25.8318	50.5957					130	0.130355	64.7307
0.159957	25.8317	50.5855					131	0.170593	57.1647
0	25.827	50.5898					132	0.0902685	38.5789
0.0300536	25.8207	50.5891					133	0.0602675	31.3157
2.63588	25.8169	50.5761					134	0.199867	32.8792
2.59229	25.8192	50.5557					135	0.255632	53.9919
2.87374	25.8311	50.5522					136	4.93435	66.3923
2.26098	25.8436	50.551					137	1.67971	67.2667
0.582616	25.8554	50.5474					138	2.18015	24.7455
5.30571	25.876	50.5332					139	3.7299	69.0504
3.7027	25.8978	50.5214					140	0.240796	136.149
2.23713	25.9139	50.5017					141	0.170611	46.2971
0.0300304	25.9224	50.4935					142	2.4936	8.13563
0.0100217	25.9321	50.4768					143	1.12608	4.99954
0.0300984	25.9395	50.4677					144	3.8426	8.6099
0.351256	25.9476	50.4622					145	0.301342	33.3279
0.0402209	25.958	50.4583					146	0.992822	9.34374
0	25.9646	50.4564					147	0.522492	11.5194
0.0903037	25.9887	50.4599					148	2.10064	3.30311
0	25.997	50.4652					149	3.78854	2.60135
0.200869	26.0031	50.4712					150	2.80749	4.90462
0	26.0149	50.4724					151	0.110619	50.1669
0.0200949	26.0195	50.4719					152	1.09598	9.04794
0.0300528	26.0247	50.4761					153	0.391614	32.9918
0.0100311	26.0354	50.4819					154	0.221186	3.1579
0	26.0493	50.4823					155	25	3.94179
0.0201107	26.0559	50.4837					156	25	0.114279
0.0602504	26.0743	50.4807					157	25	0.881782
0.0703917	26.0929	50.4789					158	25	1.582
0.0501847	26.1179	50.4636					159	0.291948	2.6876
0	26.1252	50.4593					160	0	3.10657
0.0803572	26.1307	50.4572					161	0.295649	1.91105
0.0300257	26.1324	50.4575					162	NaN	0.522235
0	26.1367	50.4544					163	NaN	0.0464189
0	26.145	50.4532					164	7.57716	0.21697
0	26.1521	50.4507					165	0.419337	0.527989
0.170818	26.1616	50.4465					166	0.254795	4.52985
0.17059	26.1661	50.447					167	0.265205	2.26082
0.0600693	26.1769	50.4509					168	0.722568	3.48946
0.191	26.1834	50.4536					169	0.982809	1.49721
0.461486	26.2013	50.4548					170	1.45544	1.31523
0.0903867	26.2092	50.4453					171	0.522766	1.91642
0	26.2241	50.4525					172	0.896775	1.45613
0	26.2186	50.4431					173	1.5807	7.34386
0	26.221	50.4379					174	1.28534	4.85869
0.372152	26.2335	50.4423					175	0.105412	26.1032
0.0200082	26.2462	50.4501					176	0.220639	4.55802
2.45009	-0.925829	-89.6137					177	0.531293	4.61591
18.6354	-0.718763	-89.3981					178	0.751642	6.06875
25	-0.692477	-89.3033					179	0.0650862	3.69199
25	-0.698749	-89.2956					180	NaN	0.601254
25	-0.69611	-89.2546
0.420783	46.6249	-64.2519
0.350931	46.6255	-64.2624
0.611647	46.6265	-64.2729
0.813343	46.628	-64.2832
1.00527	46.6314	-64.2893
1.8542	46.6302	-64.3005
1.76858	46.6289	-64.3159
1.87402	46.6233	-64.3266
0.652309	46.621	-64.3368
1.01187	46.6214	-64.3472
0.56119	46.6222	-64.3573
0.542276	46.6213	-64.3677
0	46.6181	-64.3727
0.0601956	46.618	-64.3804
0.55246	46.6227	-64.389
0.562759	46.6318	-64.3942
0.040188	46.6412	-64.3988
0.492543	46.6488	-64.4057
0.18123	46.6572	-64.4105
0.170866	46.6752	-64.413
0.261473	46.6842	-64.4118
0.191186	46.6939	-64.4114
0.271415	46.7038	-64.4098
0.15051	46.7115	-64.4055
0.481872	46.7259	-64.3953
0.180618	46.7373	-64.3783
0	46.7405	-64.3793
0.521709	46.7475	-64.3734
0.30084	46.757	-64.3564
0.120483	46.7635	-64.3488
0.180543	46.7694	-64.3407
0.200636	46.7807	-64.3237
0.110347	46.7866	-64.3164
0.220711	46.7918	-64.3072
0.210767	46.798	-64.2988
0.291098	46.8041	-64.2902
1.00426	46.8256	-64.2673
0.722259	46.8333	-64.2603
0.0200871	46.8683	-64.2382
0.682158	46.878	-64.2345
0	46.8829	-64.2295
0.200742	46.9131	-64.2048
0.0100364	46.9269	-64.1894
0.893136	46.9348	-64.1869
0.601645	46.9398	-64.1779
0.29096	46.9459	-64.1695
0.260567	46.9519	-64.1611
0.621799	46.9594	-64.1416
0.611971	46.9625	-64.1316
0.461629	46.9682	-64.1196
0.440991	46.9891	-64.0837
0.962584	46.9961	-64.0639
1.52461	47.0012	-64.0549
0.811936	47.0152	-64.0398
0.43096	47.0213	-64.0312
0.150518	47.0272	-64.0232
0.321567	47.0347	-64.0192
1.69539	47.0485	-64.0066
1.43374	47.0554	-63.9995
0.0701738	47.0558	-63.994
0.130733	47.0475	-63.9887
0.140923	47.0396	-63.9892
0.0200978	47.0299	-63.99
0.0904679	47.0265	-63.9894
0.200996	47.0165	-63.9891
0.281846	46.9765	-63.9913
0.844324	46.9665	-63.9945
0.0703197	46.9561	-63.9946
1.13503	46.9413	-63.9929
0.281394	46.9316	-63.989
0.140601	46.9226	-63.9837
0.201132	46.8963	-63.9763
0.692506	46.8684	-63.9941
1.19585	46.8623	-64.0008
0.502248	46.8554	-64.0083
0.0603603	46.8477	-64.0134
0.170976	46.8393	-64.0196
1.12358	46.8339	-64.0362
0.0100335	46.8362	-64.0426
1.06578	46.8567	-64.0627
1.12512	46.8513	-64.0671
0.160344	46.8508	-64.0633
0.321123	46.8472	-64.055
0.482155	46.8406	-64.0519
0.271295	46.8318	-64.0495
0.42113	46.8271	-64.0474
0.732565	46.8191	-64.0404
0.360653	46.8202	-64.0502
0.48255	46.8178	-64.0464
0	46.7947	-64.0609
0.110462	46.7897	-64.0619
0.231274	46.7839	-64.0564
0.150613	46.7828	-64.0647
0.0100561	46.7919	-64.0684
1.06377	46.8017	-64.0729
0.0803204	46.8089	-64.0791
1.23452	46.8044	-64.078
0.271424	46.7996	-64.0736
0.140822	46.7923	-64.0728
0.42108	46.7839	-64.0844
0.310557	46.7736	-64.096
0.200689	46.7654	-64.0808
0.905471	46.7581	-64.0774
0.36154	46.7482	-64.0769
0.633715	46.7432	-64.0771
0.9436	46.735	-64.0809
0.0602796	46.7321	-64.0917
1.40257	46.7307	-64.0864
0.742235	46.7117	-64.0788
0.351052	46.7104	-64.0875
0.45229	46.7039	-64.0948
0.421719	46.6956	-64.0958
0.841636	46.6942	-64.1041
0.85255	46.6965	-64.1099
0.431773	46.6979	-64.1256
1.45305	46.6954	-64.1279
0.651298	46.693	-64.1206
0.381349	46.6842	-64.1164
0.200668	46.6862	-64.1123
2.12625	46.6911	-64.1083
0.601024	46.6971	-64.0905
2.10782	46.6876	-64.0667
3.94805	46.7039	-64.0551
0.802803	46.6973	-64.046
0.972008	46.7014	-64.0409
0.842283	46.7054	-64.0355
0.965819	46.7089	-64.0443
3.79336	46.7379	-64.0704
0.501594	46.7327	-63.9968
0.962996	46.73	-63.9867
0.6833	46.7242	-63.9856
0.311101	46.7154	-63.9783
1.00364	46.711	-63.9731
0.612367	46.7033	-63.9675
0.893946	46.6912	-63.9438
0.110367	46.6862	-63.9457
0	46.685	-63.9457
0.791772	46.6829	-63.9358
1.10438	46.6804	-63.9258
0.612967	46.6621	-63.9111
1.71938	46.6571	-63.9095
0.531343	46.6544	-63.9185
0.723652	46.6489	-63.9179
0.350767	46.6513	-63.9155
3.69736	46.6545	-63.9065
3.35228	46.6512	-63.8971
3.5204	46.6348	-63.8785
3.01923	46.6312	-63.885
1.50485	46.6244	-63.8797
0.251572	46.6135	-63.8786
0.0802688	46.6086	-63.8854
0.671735	46.6086	-63.8955
0.421763	46.6136	-63.9011
0.0401355	46.6182	-63.9057
0.451321	46.6238	-63.9216
0.732	46.6224	-63.9261
0.571764	46.6231	-63.9204
0	46.6167	-63.9158
0.0401883	46.6125	-63.9091
0.130385	46.6064	-63.9027
0.651467	46.5776	-63.9153
1.41521	46.5886	-63.897
0.0703029	46.5946	-63.8922
1.19466	46.5925	-63.8831
0.0802574	46.5924	-63.8676
1.19348	46.592	-63.8606
0.380812	46.5842	-63.8417
0.563	46.5799	-63.8327
0.903251	46.5734	-63.8393
0.211303	46.5673	-63.853
0.370851	46.5665	-63.8641
0.662475	46.5635	-63.8735
0.752251	46.5628	-63.8694
0.653269	46.5495	-63.8651
1.05687	46.5337	-63.8629
0.311647	46.525	-63.8751
0.371741	46.5177	-63.8756
0.33162	46.5139	-63.8845
0.0801979	46.5078	-63.8924
0.681196	46.5063	-63.901
0.31101	46.5053	-63.9111
0.21055	46.477	-63.9362
0.160635	46.478	-63.9274
0.69334	46.4705	-63.9262
3.9966	46.4692	-63.9222
0.632831	46.4743	-63.9225
0.942393	46.4899	-63.9183
1.32384	46.495	-63.9092
1.40473	46.4975	-63.9005
1.26355	46.4984	-63.8908
1.35403	46.5006	-63.884
0.0300848	46.5057	-63.8772
1.53509	46.5043	-63.8569
1.02426	46.508	-63.8399
0.140492	46.5144	-63.8342
0.751808	46.4971	-63.81
0.602498	46.4891	-63.8064
1.09535	46.4869	-63.8061
1.82429	46.4689	-63.8192
0.211154	46.4588	-63.8532
1.24339	46.458	-63.8325
1.75301	46.4564	-63.8226
0.130274	46.4515	-63.8026
0.762647	46.446	-63.7949
1.27374	46.4457	-63.7706
1.50304	46.448	-63.7608
1.31402	46.444	-63.7519
0.481486	46.4414	-63.7394
0.892058	46.4354	-63.7217
0.150285	46.4388	-63.7125
0.823142	46.4429	-63.6939
0.530861	46.456	-63.6889
1.00365	46.4593	-63.6792
0.0200444	46.4575	-63.6714
1.4349	46.4631	-63.678
0.93337	46.4596	-63.6911
2.11082	46.4598	-63.695
0.774795	46.4693	-63.6979
0.872415	46.4747	-63.7054
0.942858	46.4779	-63.7152
0.47142	46.489	-63.7179
0.712344	46.4872	-63.7414
1.16774	46.4907	-63.7471
1.15409	46.4984	-63.7446
1.39489	46.5045	-63.7363
1.66369	46.5078	-63.729
0.652447	46.5145	-63.7192
0.310634	46.5167	-63.7093
0.531303	46.5146	-63.7029
0.0905858	46.5238	-63.6966
0.733189	46.5272	-63.7005
0.732116	46.5312	-63.7072
0.692181	46.5317	-63.717
0.130398	46.532	-63.7269
0.110378	46.5407	-63.7238
1.22538	46.549	-63.7205
0.873431	46.5569	-63.7168
0.25127	46.5579	-63.6999
0.0401461	46.5519	-63.697
0.200405	46.5501	-63.6881
0.631925	46.5462	-63.679
0.430656	46.5351	-63.6788
0.240856	46.5329	-63.67
0.160828	46.5286	-63.6684
0.201043	46.5205	-63.6699
0.280561	46.5307	-63.654
0.200552	46.5397	-63.6611
0.321919	46.5506	-63.6582
0.0401603	46.5569	-63.665
0.571521	46.5666	-63.6607
0.130312	46.5644	-63.6505
0.140517	46.5606	-63.632
0.210416	46.5589	-63.6217
0.0401561	46.5562	-63.6115
0.140381	46.5537	-63.6017
0.0702694	46.5506	-63.5917
0.0701428	46.548	-63.5816
0.0902404	46.5458	-63.5716
0.782446	46.5424	-63.5618
0.570973	46.5398	-63.5517
0.761854	46.538	-63.5414
0.672113	46.5363	-63.5321
0.620973	46.5353	-63.5228
0.671907	46.5339	-63.5137
0.542302	46.5202	-63.4896
0.762943	46.4979	-63.4971
0.482412	46.4889	-63.4974
0	46.4828	-63.5033
1.99796	46.4801	-63.5099
0.120689	46.4778	-63.509
0.491824	46.4731	-63.5029
0.462412	46.4789	-63.4974
0	46.4846	-63.4907
0.110572	46.4871	-63.4815
0.331036	46.4808	-63.4753
0.491206	46.478	-63.4681
0	46.4634	-63.4616
0.311845	46.4599	-63.4689
0.211113	46.4529	-63.4652
0.130462	46.4456	-63.4722
0.981871	46.4429	-63.4865
0.572033	46.4416	-63.4771
0.593173	46.4385	-63.4772
0.100209	46.4413	-63.4729
0.764051	46.4417	-63.4685
0.0301218	46.4482	-63.4661
0.321339	46.4614	-63.4591
0.0903514	46.4655	-63.4557
0.492264	46.4698	-63.4472
0.050107	46.4777	-63.4463
2.23339	46.4816	-63.4414
2.88988	46.4904	-63.4285
1.31601	46.4955	-63.4245
5.78853	46.502	-63.4155
0.320941	46.5001	-63.3946
0.901683	46.4993	-63.3843
0.160252	46.5015	-63.3752
0.0501664	46.4988	-63.3662
0.030079	46.4977	-63.3562
0.0400739	46.4966	-63.3458
0.0200737	46.4958	-63.336
0.0401558	46.4943	-63.327
0.0100292	46.4909	-63.318
0.0401277	46.4857	-63.3127
0.180574	46.4796	-63.3049
0.0803194	46.4724	-63.3019
0.0602765	46.4646	-63.2992
0.140594	46.4578	-63.2913
0.0300692	46.4573	-63.298
0	46.4562	-63.3076
0.26123	46.4495	-63.3052
0.180618	46.4308	-63.3225
0.390779	46.431	-63.332
0.54187	46.429	-63.336
0.523161	46.4222	-63.3347
0.431381	46.4188	-63.3369
0.522064	46.4226	-63.3318
0.350583	46.427	-63.3194
3.66625	46.4307	-63.3128
0.631373	46.4314	-63.3046
0.12031	46.4451	-63.2976
0.0502205	46.4397	-63.2761
0.270918	46.431	-63.2725
0.25039	46.422	-63.2727
0.0601843	46.422	-63.2625
0.130537	46.4222	-63.2419
0.382093	46.4152	-63.2423
1.76335	46.4019	-63.2519
0.0300868	46.4038	-63.2422
0.0801588	46.4073	-63.2329
0.764699	46.4037	-63.2279
0.981786	46.4107	-63.2141
1.12678	46.4145	-63.2146
0.0702751	46.4292	-63.217
0	46.4299	-63.2273
0.110428	46.4377	-63.2416
0.240618	46.4351	-63.232
0.291023	46.4327	-63.2218
0.180648	46.4315	-63.2113
0.0802202	46.4306	-63.2008
0.0602098	46.4297	-63.1903
0.21042	46.4297	-63.1798
0.180324	46.4297	-63.1693
0.14024	46.4301	-63.1588
0.0200643	46.4286	-63.1551
0.100191	46.4253	-63.1197
0.030068	46.4232	-63.1093
0.200665	46.4208	-63.0991
0.120466	46.4188	-63.0888
0.0300637	46.4176	-63.0784
0.0401039	46.4163	-63.0679
1.56319	46.4144	-63.0606
0.772536	46.4151	-63.0504
0.0501781	46.4052	-63.0337
0.110505	46.4032	-63.0331
0.703983	46.3886	-63.0044
0.460916	46.3888	-63.0234
0.0701572	46.3794	-63.0034
1.2146	46.3716	-62.9969
0.853287	46.3613	-62.9909
0.764718	46.3654	-62.9808
0.351639	46.3857	-62.9774
0.421671	46.3941	-62.9778
0.0904882	46.4097	-62.9697
1.67512	46.4245	-62.9359
1.66261	46.4268	-62.9256
1.45573	46.4286	-62.9154
1.47418	46.4314	-62.9053
0.510754	46.4326	-62.8843
0.74249	46.4332	-62.8739
0.310828	46.4337	-62.8427
0.120656	46.4267	-62.8424
1.52444	46.4336	-62.8153
1.49461	46.4356	-62.805
1.35206	46.4367	-62.7945
0.511299	46.4382	-62.7841
1.18278	46.4401	-62.7738
0.220345	46.4421	-62.7636
1.56498	46.4429	-62.7532
0.570939	46.4431	-62.7428
0.882227	46.4384	-62.7342
0.210551	46.4333	-62.7273
1.58427	46.4301	-62.7176
0	46.4311	-62.7108
0.0901606	46.4277	-62.7016
0.452001	46.4024	-62.6982
0.190515	46.4224	-62.5914
0.420837	46.4321	-62.6315
0.521329	46.4322	-62.6524
0.150365	46.4368	-62.6615
0.351299	46.4403	-62.6915
1.33466	46.4554	-62.6955
0.30099	46.4567	-62.6851
1.395	46.4635	-62.6438
1.4046	46.4664	-62.6337
0.351103	46.4673	-62.5937
0.220639	46.4677	-62.5832
0.160394	46.4683	-62.5727
0.652451	46.4695	-62.5623
1.11182	46.469	-62.5521
1.28253	46.4689	-62.5423
0.320824	46.4704	-62.5215
1.65397	46.4718	-62.5113
0.080206	46.4693	-62.4189
1.03364	46.4675	-62.4092
1.57403	46.4681	-62.3779
1.37241	46.4739	-62.2999
1.4858	46.4748	-62.2804
0.461492	46.4755	-62.2701
0.300811	46.4756	-62.2597
1.18303	46.4772	-62.2494
1.00306	46.4791	-62.2396
0.652204	46.4793	-62.2294
0.0601984	46.4821	-62.1923
0.341314	46.4813	-62.1825
0.672656	46.4827	-62.1721
0.0801443	46.4841	-62.1638
0.210332	46.4822	-62.1542
0.541374	46.4834	-62.1443
0.360991	46.4739	-62.1058
0.0200545	46.47	-62.0749
0.561841	46.4684	-62.0647
0.501099	46.4681	-62.0543
0.672492	46.4174	-62.0446
0.69218	46.4135	-62.0513
0.693326	46.409	-62.0579
0.612124	46.4031	-62.0649
3.23751	46.3792	-62.1076
0.481301	46.3981	-62.0783
0.663738	46.378	-62.1086
1.51642	46.374	-62.1164
0.190423	46.3704	-62.1263
0.120483	46.3678	-62.1362
0.961727	46.3677	-62.1467
1.07217	46.3664	-62.1572
0.773841	46.3625	-62.1669
1.07306	46.3477	-62.1859
0.731483	46.3501	-62.1957
0.56122	46.3498	-62.206
1.05421	46.3451	-62.212
0.621609	46.346	-62.222
0.571089	46.3465	-62.2317
0	46.3563	-62.2623
0.0300714	46.3568	-62.2742
0.0200455	46.3578	-62.2641
0.341152	46.3627	-62.2647
0.421363	46.3633	-62.2736
0.0603655	46.3754	-62.287
0.110368	46.3688	-62.2872
0.190827	46.3628	-62.2796
0.0602518	46.3558	-62.2795
0.311467	46.3478	-62.2756
0.110562	46.3424	-62.2731
0.0502634	46.337	-62.2816
1.39409	46.3332	-62.286
1.16472	46.3355	-62.2957
0.411283	46.3407	-62.3042
0.110326	46.3453	-62.3126
1.14289	46.3502	-62.3204
1.1322	46.3504	-62.3308
3.59607	46.3517	-62.3499
0.893058	46.3496	-62.3663
0.811704	46.3425	-62.3471
0.200588	46.3372	-62.3657
0.0301118	46.3304	-62.3609
0.0400935	46.328	-62.3515
0.602095	46.3264	-62.3431
0.591249	46.3194	-62.3584
0.130654	46.3183	-62.367
0.360776	46.3148	-62.3595
0.431099	46.3126	-62.3533
0.381135	46.3081	-62.3442
0.200376	46.304	-62.359
0.200705	46.3042	-62.3764
0.250756	46.3088	-62.3946
0.341286	46.3095	-62.404
0.421085	46.3039	-62.4013
0.38154	46.2891	-62.3726
0.862409	46.2834	-62.3662
0.431667	46.2743	-62.376
0.491738	46.2738	-62.3925
0.291863	46.262	-62.378
0.311507	46.2531	-62.3771
0.251076	46.2559	-62.3835
0.020048	46.2631	-62.4002
0.180792	46.2589	-62.4225
0.763301	46.2718	-62.4504
0.933625	46.2719	-62.4603
0.651544	46.2749	-62.4695
0.611567	46.2742	-62.4795
0.461131	46.2712	-62.4881
0.0903369	46.2768	-62.4959
0.873028	46.2784	-62.5044
1.77537	46.2726	-62.4966
0.682522	46.2656	-62.4962
0.541036	46.2657	-62.4881
0.631648	46.2601	-62.4618
0.501223	46.2541	-62.4533
0.581773	46.2474	-62.4392
0.1504	46.2466	-62.4293
0.692786	46.2363	-62.4198
0	46.2273	-62.4159
0.53267	46.2127	-62.4104
0.300913	46.2118	-62.4147
0.0400774	46.2089	-62.4643
0.0802734	46.2095	-62.4738
1.20205	46.2175	-62.4816
0.0200376	46.2154	-62.4912
1.57397	46.2118	-62.501
1.09461	46.2139	-62.5167
0.170389	46.2182	-62.5255
0.744775	46.2229	-62.5402
0.230703	46.2255	-62.5834
1.21238	46.2307	-62.5941
0.0601128	46.2364	-62.6126
0	46.2325	-62.619
1.06312	46.2347	-62.6278
0.0100256	46.2337	-62.6268
0	46.2315	-62.6181
0.43096	46.2308	-62.6085
0.6013	46.2261	-62.5992
0.180342	46.2212	-62.5903
0.311002	46.2197	-62.5804
0.711771	46.2192	-62.5627
0.150531	46.2174	-62.5527
0.120206	46.213	-62.5432
0.140381	46.185	-62.5015
0	46.1807	-62.5261
0.0901986	46.1799	-62.532
0.0401424	46.1831	-62.5416
0.290619	46.1871	-62.5506
0.441486	46.1954	-62.6269
0	46.1244	-62.4675
0.421341	46.1394	-62.4715
0.682462	46.12	-62.4629
0.862816	46.1125	-62.4557
0.170614	46.0956	-62.4562
0.884823	46.0907	-62.4495
0.883795	46.0812	-62.4522
0.654187	46.0674	-62.4664
1.0965	46.0577	-62.4697
0.631198	46.0152	-62.494
0.130362	46.0158	-62.4851
0.0100252	46.0189	-62.4735
0.331241	45.9907	-62.4792
0.321288	45.9864	-62.4879
0.432429	45.9596	-62.7432
0.330889	45.9573	-62.7512
1.87485	45.9591	-62.7607
0.370775	45.9613	-62.7856
1.53469	45.9692	-62.8357
0.150882	45.9734	-62.845
1.07276	45.9735	-62.8518
0.0402451	45.9818	-62.8581
0.240428	46.0041	-62.8708
0.320908	46.0016	-62.861
0.601808	46.0162	-62.8907
0.842577	46.0205	-62.8999
0.331124	46.0504	-62.9044
0.772679	46.1369	-62.8732
1.00164	46.1519	-62.8595
0.620983	46.1513	-62.8497
4.36844	46.1543	-62.8518
0.671862	46.1598	-62.8697
0.280929	46.1557	-62.8791
0.170439	46.1765	-62.8999
1.55777	46.1621	-62.8993
0.924155	46.1585	-62.9017
1.1254	46.154	-62.8932
0.171069	46.1284	-62.9627
1.71519	46.1691	-62.9413
0.372013	46.1816	-62.9326
0.661611	46.1815	-62.9392
2.4177	46.1738	-62.9897
2.24756	46.174	-62.9999
0.48186	46.1833	-63.0125
0.804465	46.1898	-63.0156
0.441118	46.1921	-63.0226
0.0400907	46.189	-63.0279
0.381149	46.1935	-63.0316
1.1939	46.1884	-63.0471
0.42133	46.1935	-63.0614
0.130405	46.1944	-63.0715
0.050177	46.1979	-63.086
0.10034	46.1945	-63.095
0.34059	46.1942	-63.1043
0.180753	46.1948	-63.1144
0.211182	46.1993	-63.1184
0	46.2063	-63.122
0	46.2113	-63.1221
0.0601881	46.2308	-63.1015
0.712071	46.2434	-63.0855
0.731127	46.2446	-63.0759
0.702134	46.2402	-63.0639
0	46.2376	-63.0547
0.542563	46.2378	-63.0537
0.612926	46.2493	-63.059
0.100515	46.2514	-63.067
0.732202	46.2583	-63.0655
0.130242	46.2627	-63.0585
0.470689	46.26	-63.0487
0.694326	46.2668	-63.0449
0.130586	46.2761	-63.0435
0.180613	46.2788	-63.0427
0.671201	46.2797	-63.0342
0.0501991	46.2859	-63.0289
0.0802492	46.2914	-63.0203
0.983906	46.2833	-63.0048
0.542068	46.2767	-62.9999
0.834264	46.2794	-62.9978
0.523309	46.2858	-62.9963
0.0602886	46.296	-63.0033
0.832326	46.3039	-62.9883
1.43411	46.3041	-62.9771
1.50449	46.3072	-62.9706
1.33247	46.3097	-62.965
0.140598	46.3148	-62.9587
1.24468	46.3215	-62.9523
1.17323	46.3247	-62.9465
0.661705	46.3317	-62.9414
1.2921	46.3421	-62.8851
0.30089	46.3542	-62.895
0.100227	46.3543	-62.9053
0.653347	46.329	-62.9496
0.271304	46.3226	-62.957
0.881797	46.3188	-62.9661
2.40831	46.3123	-62.9836
2.35483	46.3125	-62.9895
0.781379	46.3103	-62.9983
2.2557	46.299	-63.0307
1.57469	46.2983	-63.0398
0.964968	46.2907	-63.0553
0.794535	46.2787	-63.0663
1.10359	46.2731	-63.0748
0.542806	46.258	-63.0875
0	46.252	-63.107
0.0400947	46.2396	-63.1115
0	46.2349	-63.1171
0	46.2331	-63.1195
0	46.2296	-63.1231
0	46.23	-63.1453
0.27073	46.239	-63.1668
0.392222	46.233	-63.1624
0.140681	46.2316	-63.1697
0.601745	46.2303	-63.1614
0.0702716	46.2148	-63.1724
0.953832	46.2175	-63.1821
1.23314	46.2153	-63.2042
0.350984	46.2117	-63.205
0.47147	46.2039	-63.2079
1.14423	46.1954	-63.2159
0.621495	46.1965	-63.2241
0.0400637	46.2039	-63.1596
0.200669	46.2027	-63.1413
1.20511	46.1981	-63.1337
0.532852	46.1381	-63.2269
0.0100353	46.1313	-63.2336
0.0902088	46.1634	-63.3557
0.491663	46.1666	-63.3657
0.472283	46.1927	-63.4194
1.05244	46.1921	-63.4292
0.421198	46.1891	-63.4383
0.0401659	46.2064	-63.4757
0.360664	46.2111	-63.4772
0.432568	46.2171	-63.478
0.0905462	46.2145	-63.4879
0.0100251	46.2125	-63.4893
0.691835	46.2044	-63.5166
0.742349	46.2033	-63.5269
0.623638	46.2114	-63.5327
1.86706	46.2082	-63.5845
0.0501939	46.2143	-63.6032
0.0602607	46.2389	-63.6598
0.0903288	46.2445	-63.6686
1.65476	46.2412	-63.6831
0.32123	46.2476	-63.691
0.030104	46.2515	-63.7004
0.0502603	46.2497	-63.7054
0.240459	46.2576	-63.7012
1.55804	46.263	-63.7017
0.401926	46.271	-63.6984
0.861937	46.2742	-63.7011
0.832989	46.2792	-63.7094
0.100245	46.277	-63.7191
0.0702715	46.2938	-63.7311
0.0803979	46.3019	-63.7465
0.0300927	46.307	-63.7551
0.0702031	46.307	-63.7638
0.080228	46.3196	-63.7899
0.0802852	46.3152	-63.8069
0.533191	46.3205	-63.8141
1.02204	46.3374	-63.7888
0.842058	46.3439	-63.7805
0.0804802	46.3642	-63.8062
0.461814	46.3713	-63.8011
0.28095	46.3645	-63.7947
0.220454	46.3547	-63.7769
0.802734	46.3545	-63.7664
0.0300923	46.3497	-63.7622
0.230777	46.3466	-63.7528
0.421624	46.3506	-63.7349
0.0802534	46.3485	-63.7253
1.06399	46.3512	-63.7123
1.43378	46.3542	-63.7218
0.0802526	46.3595	-63.7354
1.41449	46.3606	-63.7449
0.482189	46.3695	-63.7605
0.0401355	46.3823	-63.764
0.250615	46.3825	-63.754
0.351295	46.3843	-63.7514
0.0501845	46.3896	-63.7763
0	46.3891	-63.7908
0	46.3922	-63.7952
0.33096	46.3939	-63.8252
1.85317	46.3903	-63.8348
0.0100448	46.3973	-63.8544
0.340847	46.4033	-63.9481
0.180657	46.3968	-63.9503
0.281144	46.3892	-64.0346
0.0703054	46.3931	-64.0442
0	46.4387	-64.113
0.020077	46.4402	-64.1108
0.190701	46.5488	-64.0882
0.935477	46.5566	-64.0744
1.87748	46.5645	-64.0711
0.22073	46.5799	-64.0556
0.381029	46.5834	-64.0512
0.452643	46.6392	-64.0697
1.25527	46.6451	-64.0753
3.44207	46.6483	-64.0774
5.41192	46.6178	-64.101
0.200711	46.6151	-64.1034
0.633556	46.6103	-64.1019
3.09802	46.5919	-64.1373
0.0401463	46.5987	-64.1567
0.030118	46.6034	-64.166
0.240888	46.6089	-64.1749
0.0904934	46.6164	-64.1891
0.211118	46.6357	-64.187
0.0903669	46.6304	-64.1912
0.722813	46.6266	-64.1983
0.58229	46.6265	-64.2088
0.230474	46.6301	-64.2185
0.481118	46.6286	-64.2288
0.341265	46.6254	-64.252
0.42069	46.6249	-64.2519
0.0300887	24.4094	54.4878
0.0300619	24.402	54.482
0.0999008	24.397	54.4721
0	24.4047	54.4637
0.179927	24.4123	54.449
0.210357	24.4105	54.4467
0.0700289	24.4054	54.4399
0	24.4082	54.4327
0.0400294	24.411	54.4227
0	24.4154	54.4173
0	24.4243	54.4053
0	24.4243	54.3984
0.0299851	24.4272	54.3774
0.160008	24.429	54.3678
0.090155	24.4351	54.3612
0.070229	24.4422	54.3519
0	24.4505	54.3369
0	24.4499	54.3338
0	24.4491	54.3307
0	24.4514	54.3312
0.0900932	24.4537	54.3271
0.16983	24.4508	54.3218
0.0500277	24.451	54.3134
0.020025	24.4667	54.3069
0.130152	24.465	54.3186
0	24.4723	54.3167
0	24.4811	54.3123
0.210588	24.4812	54.326
0	24.4737	54.3254
0.0200862	24.4728	54.3265
0.0400516	24.4653	54.3252
0.06006	24.4714	54.3356
0	24.4786	54.3448
0.130292	24.4892	54.3491
0.0100284	24.4959	54.3574
0.0100095	24.5025	54.3662
0	24.5096	54.37
0	24.5129	54.3654
0	24.5198	54.3612
0.0200739	24.5312	54.3657
0.0300337	24.5379	54.3653
1.10895	24.5408	54.3773
0	24.5391	54.3833
0	24.5289	54.3935
0.0301979	24.5212	54.3991
0	24.494	54.386
0.100468	24.4872	54.3885
0.921623	24.4819	54.3942
0	24.4728	54.4084
0	24.4662	54.4089
0	24.4468	54.4141
0	24.4469	54.4377
0.10004	24.4446	54.4453
0.130132	24.4404	54.4555
0	24.4348	54.4687
0.0200949	24.4094	54.4878
0	-7.00784	115.541
1.23408	5.75826	117.958
0.782527	5.7679	117.954
0	39.0215	118.454
0	39.0213	118.445
0.723674	39.0066	118.455
1.20666	38.9872	118.455
0	38.9775	118.455
0	38.9677	118.455
0	38.958	118.455
0	38.9494	118.454
0.231086	38.9538	118.437
0.0400855	38.959	118.431
5.1431	38.9603	118.422
1.28728	38.975	118.418
1.28746	38.9848	118.418
1.03508	38.994	118.418
0.0100581	39.003	118.417
1.02304	39.0116	118.42
0.671197	39.0194	118.426
0.0902778	39.0242	118.434
0.340787	39.0257	118.442
0.0800685	39.038	118.462
0.0301124	39.042	118.469
1.41341	39.037	118.53
1.42334	39.022	118.543
0	39.0741	118.632
0.632049	38.9667	118.585
0.632264	38.9612	118.577
1.22444	38.9557	118.569
1.23454	38.9502	118.561
1.02382	38.9447	118.553
0.572147	38.9391	118.545
0.0602103	38.9336	118.537
0	38.9285	118.529
0.0501466	38.9229	118.521
0	38.9181	118.513
0	38.9163	118.505
0	38.9207	118.499
0	38.9273	118.492
0	38.9337	118.485
0	38.9411	118.487
0	38.9475	118.488
0	38.9551	118.482
0.291541	38.9627	118.476
0.191185	38.9703	118.47
0.030082	38.9741	118.475
0.060093	38.9726	118.471
0	38.9725	118.469
0	38.9965	118.467
1.01606	38.9995	118.468
0	39.0073	118.468
1.26736	39.0159	118.465
0	42.9359	17.1626
0	42.9247	17.1721
0.19069	42.9145	17.1815
1.23368	42.9131	17.1567
0.891852	42.9105	17.1462
2.32783	42.9078	17.1334
1.16258	42.9083	17.1071
0.450593	42.9238	16.9971
1.17475	42.9241	16.9658
2.43057	42.9161	16.9524
0.0200591	42.9127	16.9339
2.54839	42.9087	16.9268
0.250557	42.9064	16.9165
0	42.9047	16.8097
0.0200632	42.906	16.7985
0	42.9076	16.773
0.0301618	43.4015	16.2039
0.510605	43.3347	16.3603
1.86279	43.346	16.3229
1.05166	43.381	16.2331
0.781151	43.3819	16.2273
2.26135	12.5244	-81.7126
0	12.5939	-81.7071
0	12.585	-81.6929
0	12.5786	-81.6978
1.45441	12.5666	-81.701
0.0200937	12.5415	-81.7073
2.09689	12.5244	-81.7126
0.130351	17.2	-25.0875
0.110014	17.195	-25.0827
0.0300151	17.1904	-25.0771
0.0700048	17.1866	-25.0684
0	17.1826	-25.058
0.00998961	17.1792	-25.0474
0.0299423	17.1781	-25.0373
0.0200206	17.1719	-25.0199
0	17.1504	-25.014
0.0200526	17.1406	-25.0101
0.010008	17.1267	-25.0002
0	17.1218	-24.9946
0.0600262	17.1219	-24.9863
0.0599945	17.1162	-24.9803
0.201178	17.0979	-24.9659
0.833487	17.0849	-24.9676
0.630798	17.0724	-24.9769
1.34565	17.0549	-24.9868
0.470319	17.0481	-24.9995
0.159761	17.0299	-25.0311
0.0500163	17.0273	-25.0384
0.520428	17.0218	-25.0416
0.179882	17.0185	-25.0486
0.0199611	17.0167	-25.0577
0.0499043	17.0181	-25.0635
0.099861	17.0165	-25.074
0.499884	17.0138	-25.083
0.150193	17.0082	-25.0905
1.74209	17.0018	-25.0974
0.912908	16.9957	-25.1052
2.45706	16.9878	-25.1114
2.27515	16.9803	-25.1188
3.76166	16.9661	-25.1321
3.86631	16.9599	-25.139
3.25154	16.9569	-25.1493
6.0527	16.9484	-25.156
8.18952	16.9318	-25.1673
7.24755	16.9196	-25.1826
7.7682	16.91	-25.2111
6.95836	16.9137	-25.219
7.38445	16.9125	-25.2278
7.85922	16.9147	-25.2339
7.17926	16.919	-25.2416
8.28591	16.9222	-25.2519
6.7041	16.9222	-25.2603
4.9513	16.9206	-25.2701
11.4374	16.9197	-25.3101
11.4408	16.9269	-25.3155
0.331402	16.9355	-25.319
0.0400992	16.9443	-25.3164
0.0402243	16.9527	-25.3097
10.4606	17.0562	-25.3574
0.679605	17.1207	-25.2605
0.758476	17.1221	-25.2555
0.120177	17.2	-25.0875
0	28.9587	-13.5413
0	28.9572	-13.5516
0	28.9567	-13.5599
0	28.9542	-13.5702
0	28.9532	-13.5786
0	28.951	-13.589
0.0200323	28.9468	-13.5997
0.0200626	28.9384	-13.6079
0.0600154	28.9249	-13.6366
0	28.9193	-13.646
0	28.9199	-13.657
0.519818	28.9199	-13.6886
0	28.9177	-13.6998
0	28.9168	-13.7051
0.530307	28.909	-13.724
0	28.907	-13.7345
3.53043	28.8997	-13.7427
4.44027	28.8799	-13.7498
4.55265	28.8734	-13.7532
4.36116	28.8666	-13.7604
4.37956	28.8589	-13.7676
1.66394	28.8519	-13.7739
0.511341	28.8444	-13.7791
0.15066	28.8428	-13.7884
0.932058	28.8509	-13.7918
0.150286	28.8555	-13.7984
0.0199845	28.857	-13.8068
0	28.856	-13.8143
0	28.8579	-13.8173
0.0701215	28.8607	-13.8221
0	28.86	-13.8459
0.0299856	28.8584	-13.8666
0.180958	28.874	-13.8752
4.63952	28.8827	-13.8811
1.7315	28.8911	-13.8764
1.86289	28.8949	-13.8668
2.91543	28.8977	-13.8581
2.16546	28.9065	-13.8541
1.46304	28.9177	-13.841
0.812051	28.9252	-13.8336
1.05552	28.934	-13.83
0.040174	28.9418	-13.8337
0.0402041	28.9494	-13.8327
0.160826	28.9547	-13.8337
0.291704	28.962	-13.8321
0.451835	28.9697	-13.8349
0.311301	28.9754	-13.8295
16.5685	28.99	-13.8339
10.536	29.0141	-13.8251
13.4517	29.0551	-13.7867
12.3177	29.0628	-13.772
13.1488	29.0641	-13.766
13.7628	29.0822	-13.7298
15.751	29.0812	-13.714
1.53951	29.0925	-13.6904
2.06443	29.0984	-13.6811
2.56176	29.1041	-13.6769
0.0499924	29.1087	-13.6684
0.561329	29.1176	-13.6624
0.180124	29.1223	-13.6545
0	29.1184	-13.6399
1.63278	29.1168	-13.6307
2.87417	29.1254	-13.6232
3.19357	29.1361	-13.6038
10.6664	29.1353	-13.592
9.56457	29.1308	-13.5813
1.90154	29.1247	-13.5723
0	29.1192	-13.5654
1.28244	29.2179	-13.445
2.43238	29.2164	-13.4377
0.140091	29.2102	-13.4334
6.16153	29.2089	-13.425
3.85056	29.1914	-13.4215
4.24351	29.1819	-13.4207
4.04912	29.1725	-13.4257
4.12012	29.1651	-13.425
0.23055	29.1557	-13.4281
0.230204	29.152	-13.4379
0	29.1469	-13.4464
0	29.143	-13.4502
0	29.1362	-13.456
0	29.1306	-13.4613
0.19113	29.1214	-13.4638
0.813595	29.1121	-13.4608
1.05295	29.1058	-13.4554
1.65569	29.1007	-13.4489
0.86345	29.0915	-13.4475
0.0602795	29.0838	-13.4499
2.01827	29.0704	-13.4559
0	29.0623	-13.4601
0.522379	29.0487	-13.4643
3.88158	29.0395	-13.468
4.26701	29.0309	-13.4678
4.71167	29.0223	-13.4641
5.1632	29.0153	-13.4686
0.35206	29.0046	-13.4784
0	28.9991	-13.4879
0	28.9928	-13.486
0	28.993	-13.4922
0	28.981	-13.5159
2.9894	28.9732	-13.5306
0	28.9675	-13.5378
0	28.9601	-13.5411
0.0200215	28.9667	-13.5351
0.261199	-7.21143	113.752
0.489034	-7.20954	113.775
0	-7.21385	113.8
0.491069	-7.22274	113.809
0.341125	-32.0071	115.486
0.230647	-31.9985	115.491
0.370619	-31.989	115.509
0.0100033	-31.9899	115.517
0.0500754	-31.9915	115.524
0	-31.9894	115.536
0.02006	-31.9989	115.544
0.010019	-32.0029	115.554
0.420668	-32.0079	115.554
0.0300217	-32.0141	115.534
0.040066	-32.0226	115.529
0.0300427	-32.0245	115.524
0.140307	-32.0178	115.521
0.120209	-32.013	115.51
0.160198	-32.0151	115.501
0.590242	-32.0188	115.493
0.240289	-32.0166	115.484
0.130208	-32.017	115.473
0.510707	-32.025	115.459
0.370273	-32.0143	115.466
1.51795	42.8461	132.439
0.18048	42.8373	132.417
0.0903518	42.8333	132.408
0.0902685	42.8273	132.4
0.533708	42.8311	132.397
1.79673	12.2003	52.2656
1.99427	12.2028	52.2729
1.93883	12.2023	52.2816
1.50549	12.1993	52.2917
1.52684	12.1992	52.3011
0.8992	12.1922	52.3105
0.578504	12.195	52.3403
0.219831	12.1917	52.3499
2.68975	12.1799	52.3686
4.18917	12.15	52.3233
3.71993	12.1521	52.2946
1.92314	12.1754	52.2292
1.29826	12.1823	52.2224
2.0941	12.1803	52.212
1.97425	12.1801	52.2015
2.95208	12.1852	52.1648
2.86638	12.1868	52.1567
1.44945	12.2008	52.1452
1.51932	12.2022	52.1378
1.40581	12.2059	52.134
1.4259	12.2044	52.123
2.59312	12.2412	52.1242
1.76632	12.2339	52.1414
2.20773	12.2332	52.1502
1.70971	12.2252	52.1584
0.669667	12.2174	52.1674
1.14776	12.2167	52.1767
1.06981	12.2051	52.1954
1.44609	12.2023	52.2304
1.98473	12.2034	52.2385
1.74544	12.2014	52.248
1.9947	12.2034	52.2578
1.78601	12.2003	52.2656
0.0601642	12.6764	54.0766
0.200753	12.6879	54.0862
16.1503	12.6972	54.0875
5.27957	12.7012	54.0947
5.21042	12.6998	54.1037
5.19973	12.6993	54.112
0.109929	12.6963	54.1191
0.0501061	12.6915	54.1272
0.371015	12.6856	54.1343
0.902604	12.6788	54.1418
0.0200371	12.6637	54.2012
0.060144	12.6584	54.2092
2.28416	12.6515	54.2147
1.39967	12.6435	54.2286
0.17982	12.6435	54.2448
0.0299846	12.6391	54.2532
0	12.6311	54.2643
0.0500667	12.627	54.271
0.140036	12.6228	54.2793
0.0200308	12.617	54.2865
0.0499958	12.6145	54.2948
0.139797	12.6136	54.3029
0.219975	12.6055	54.3385
0.189654	12.6025	54.3464
0.419193	12.6049	54.3543
0.250024	12.6013	54.3614
0.100076	12.599	54.3676
0.109947	12.5882	54.383
0.0500274	12.5848	54.3921
0.0399155	12.5788	54.4088
0.189769	12.5791	54.4184
0.0400443	12.5732	54.4257
0.0400373	12.5557	54.4504
0.229595	12.4453	54.2873
0.150002	12.4421	54.272
0.0799574	12.4409	54.2635
0.0899965	12.4375	54.2563
0.120207	12.4333	54.2483
0.11027	12.4281	54.2397
0.350878	12.4216	54.2321
1.48769	12.4148	54.2296
3.39369	12.4059	54.227
2.84177	12.3964	54.2183
2.93906	12.3933	54.2087
3.21302	12.391	54.1988
3.21567	12.3858	54.1904
3.02271	12.3787	54.1834
3.09401	12.3727	54.1758
3.20341	12.3685	54.1667
2.11161	12.3623	54.1593
1.92357	12.3577	54.1505
1.13867	12.3524	54.1419
4.18313	12.3506	54.132
3.76165	12.3529	54.1223
2.68503	12.3551	54.1022
2.70503	12.3554	54.082
2.39625	12.3525	54.0619
2.03681	12.3527	54.0518
1.78689	12.3517	54.0417
1.30918	12.3503	54.0317
1.56674	12.3363	54.0198
1.68958	12.3296	54.0123
1.37792	12.3295	54.0023
1.45779	12.3312	53.9923
1.44035	12.3337	53.9824
1.85696	12.3357	53.9725
2.54526	12.3354	53.9625
3.02465	12.3332	53.9528
3.12511	12.3334	53.9427
1.51063	12.3308	53.9239
1.30753	12.33	53.9144
1.27038	12.3284	53.9045
0.900363	12.325	53.8848
0.839972	12.3232	53.875
1.08954	12.3205	53.8652
0.779614	12.3177	53.8555
0.329788	12.315	53.8461
0.360019	12.3122	53.8369
0.379355	12.3111	53.8274
0.379297	12.3114	53.8176
0.620244	12.3081	53.798
0.680289	12.3063	53.7884
0.748493	12.3053	53.7789
0.0100009	12.5503	53.3851
0.569784	12.6715	53.4673
2.05775	12.6785	53.4735
0.230526	12.6922	53.4848
0.319362	12.7027	53.6467
0.179998	12.6979	53.6555
0.0800799	12.6914	53.6632
0.130179	12.6851	53.6711
0.210325	12.6789	53.6791
0.220357	12.6727	53.6872
0.220385	12.6665	53.6952
0.249928	12.6605	53.7034
0.489928	12.6547	53.7117
0.759961	12.6488	53.7199
0.820067	12.6431	53.7284
0.860171	12.6372	53.7367
0.930623	12.6317	53.7451
0.900958	12.6264	53.7536
0.660413	12.6212	53.7624
1.7171	12.6159	53.7705
1.72152	12.6134	53.7781
0.800369	12.6091	53.7871
0.269613	12.6052	53.7965
0.259821	12.6017	53.8061
0.310012	12.5991	53.8159
0.379294	12.5972	53.8259
0.439228	12.5966	53.836
0.630478	12.5987	53.8459
0.430246	12.6039	53.8543
0.581421	12.6112	53.8606
1.27466	12.6189	53.8668
1.90573	12.6271	53.8719
3.70295	12.635	53.8773
3.37287	12.6473	53.8915
3.42094	12.6495	53.9003
2.49609	12.6506	53.9098
2.59869	12.6494	53.9191
1.50885	12.645	53.9282
0.619721	12.6437	53.9363
0.580292	12.6401	53.9445
0.269563	12.6406	53.9539
0.0899031	12.6485	53.9769
0.029953	12.6479	53.9858
0	12.6472	53.9949
0.099851	12.6485	54.0046
0	12.652	54.0139
0.0300077	12.6555	54.023
0.119908	12.6604	54.0316
0.0299909	12.6617	54.0414
0	12.6658	54.0506
0.38037	12.6687	54.0598
0.0900321	12.6732	54.0687
0.0500501	12.6764	54.0766
0.0600449	-3.63964	127.97
1.42728	12.9384	42.9621
1.58393	12.9296	42.9515
1.1493	12.9269	42.9311
0.858151	12.9292	42.9212
1.64387	12.9266	42.913
1.45517	12.9308	42.8982
0.663206	12.9397	42.8934
0.551722	12.9482	42.8892
1.78811	12.9573	42.8952
0.950034	12.9434	42.9484
1.14053	12.9434	42.9579
0.861136	12.9384	42.9621
0	-7.16662	114.334
0	-7.16592	114.327
0.0802539	34.768	11.2271
0	34.7749	11.2198
1.14075	34.7824	11.2257
2.54536	34.7898	11.2357
0.0201004	34.8135	11.2499
0.271054	34.8226	11.2647
2.31245	34.7979	11.2888
2.9336	34.7889	11.2868
1.68912	34.7754	11.2768
0.693241	34.7675	11.2758
0.12036	34.7549	11.2938
0.0100424	34.7423	11.3043
0.0901171	34.7317	11.2813
0.781661	34.7251	11.2726
0.0501833	34.7225	11.2498
0.894063	34.7133	11.2499
0	34.6989	11.1958
0.0601343	34.6969	11.1905
0.620794	34.6911	11.1806
0	34.6813	11.1598
0	34.6754	11.1498
0	34.6701	11.1399
0.0100054	34.6641	11.1301
0	34.6682	11.1251
0	34.6774	11.1251
0	34.6812	11.1272
0.0802676	34.6881	11.1346
0.0501113	34.7009	11.1373
0	34.705	11.1485
0.431766	34.7144	11.1551
0.722023	34.7225	11.1588
4.78413	34.7371	11.1753
3.29608	34.7457	11.1891
2.17315	34.7417	11.1978
0.410127	34.7405	11.216
3.00716	34.7455	11.2255
0.833984	22.3625	-72.9694
1.01867	22.371	-72.9845
1.07838	22.3721	-72.9941
1.9085	22.3702	-73.0037
0.7015	22.3544	-73.0281
0.631254	22.3412	-73.0424
7.27457	22.3369	-73.0671
6.34271	22.3656	-73.1138
0.180642	22.4151	-73.1369
0.351467	22.4229	-73.1341
0.100595	22.4397	-73.1292
0.0301727	22.4473	-73.1292
1.4687	22.454	-73.1234
1.91379	22.449	-73.115
2.08387	22.442	-73.1083
0.0600065	22.4359	-73.1017
0	22.4339	-73.0751
3.57056	22.4317	-73.0272
3.50657	22.4262	-73.0195
3.61859	22.4213	-73.011
4.16418	22.4038	-72.9593
25	22.3275	-72.737
0	34.6297	11.0233
2.09293	34.6322	11.0134
1.33368	34.6402	10.9969
0.812815	34.6458	10.9883
0.200577	34.6516	10.9797
0.040107	34.658	10.9764
1.49442	34.6653	10.9831
1.70225	34.6716	10.9908
2.09081	34.6705	11.0112
0.0500909	34.6715	11.0213
1.51007	34.6716	11.0316
1.32291	34.6683	11.0505
1.7739	34.6725	11.0577
1.5835	34.6714	11.0679
0.0800896	34.6711	11.0782
1.20153	34.6684	11.0954
0.969976	34.6676	11.1049
0.40104	34.663	11.1213
0.300495	34.6568	11.1126
0.500911	34.654	11.1034
0.601123	34.6484	11.0952
3.45326	34.6321	11.0722
3.58941	34.6262	11.0641
3.0305	34.6211	11.0483
3.95244	34.6256	11.0324
0	34.6297	11.0233
0.0301793	58.2227	11.4159
0.663009	58.232	11.4272
0.823953	58.2415	11.4279
1.32625	58.2484	11.4409
0.0200939	58.2496	11.4585
0	58.2477	11.463
0.421545	58.259	11.475
0.211255	58.2567	11.5016
0.322058	58.2521	11.4967
1.20708	58.2288	11.4788
0	58.204	11.4599
0.322274	58.2017	11.4364
0.0703403	58.2052	11.4405
0.0804119	45.9966	-1.38802
0.160801	46.0059	-1.39256
0.0402563	46.0147	-1.39826
0.0801365	46.042	-1.38925
0	46.041	-1.3789
0	46.0387	-1.36946
0	46.0274	-1.36501
0	46.0182	-1.35011
0.0300556	46.0147	-1.34093
0	46.0044	-1.32586
0	45.9961	-1.31816
1.40544	45.9892	-1.29844
1.62453	45.9876	-1.28822
5.31601	45.9877	-1.27796
6.03125	45.9892	-1.26749
5.14736	45.9903	-1.257
6.5437	45.9862	-1.23666
0.613423	45.9769	-1.23343
0.0100596	45.9689	-1.23369
0.0702687	45.9656	-1.2359
0	45.9579	-1.24184
2.19927	45.9492	-1.2364
0	45.9429	-1.22794
0	45.9227	-1.22907
0	45.9077	-1.21611
0	45.8846	-1.18826
0	45.8801	-1.19354
0	45.8711	-1.19315
0	45.8667	-1.19662
0.170784	45.8612	-1.19783
0.181103	45.8592	-1.20334
0	45.8453	-1.20854
0.140393	45.8431	-1.20277
0	45.834	-1.19837
0	45.8276	-1.19898
0	45.822	-1.20758
0.0200831	45.8155	-1.21474
0	45.8114	-1.22364
2.23999	45.8078	-1.23829
1.91205	45.817	-1.24335
2.3944	45.8271	-1.24652
2.58477	45.8374	-1.24852
2.21354	45.8478	-1.25051
0.865283	45.8579	-1.2535
0.985969	45.8674	-1.25811
0.291209	45.8763	-1.2636
0.813617	45.8825	-1.27174
0.411533	45.8875	-1.28062
0.10054	45.8949	-1.28788
0.0703038	45.9123	-1.32204
0	45.9147	-1.32755
0.04019	45.9162	-1.3345
0.100297	45.9204	-1.34361
0.281088	45.9259	-1.35216
0.0401824	45.9331	-1.35978
0.0502708	45.9392	-1.3683
0.0502388	45.9458	-1.37626
0.0805166	45.9603	-1.38744
0.0301164	45.9866	-1.39097
0.0804701	45.9966	-1.38802
1.12584	-35.0191	136.191
0	-35.0348	136.195
5.60173	-35.0577	136.171
1.87507	36.4198	25.332
1.92757	36.4212	25.3248
1.74875	36.4324	25.3244
0.0602027	36.4527	25.3346
0.0500518	36.4595	25.3428
0.461078	36.4514	25.3449
3.08328	34.8583	24.0609
3.87703	34.8696	24.0783
0.991318	34.8684	24.089
0.100292	34.866	24.1063
1.18588	34.8557	24.1231
1.2051	34.8503	24.1219
1.72321	34.8016	24.1215
0	29.2353	-13.4969
4.12371	29.2243	-13.5479
2.6498	29.2436	-13.5264
2.0368	29.2522	-13.528
0.0400745	29.2613	-13.481
0.0502187	13.3594	-61.1316
0.311336	13.3198	-61.1181
0.331485	13.2626	-61.1162
0.66288	13.2341	-61.1219
0.442497	13.2241	-61.1256
0.28102	13.2127	-61.1272
0.100454	13.2037	-61.1315
0	13.178	-61.1423
0.281061	13.157	-61.1438
0.110204	13.1496	-61.1486
0.170696	13.1312	-61.1665
0.359661	13.1236	-61.1703
0.279848	13.1245	-61.185
0.170492	38.4718	26.723
0	38.4774	26.7142
0.030026	38.4781	26.7089
0.750881	38.4589	26.7328
0	-27.8268	153.413
0.080424	-27.8112	153.436
0.120644	-27.8622	153.428
0.391482	-27.8931	153.426
0.0100426	44.5167	14.4702
0.0200468	44.5186	14.4604
0	44.5451	14.4602
0.0300606	44.5249	14.4898
0	44.5252	14.4989
0	44.5235	14.5029
1.47823	44.4812	14.5375
0.0401327	-27.0435	153.463
0.422009	-27.0611	153.457
0.692226	-27.0781	153.451
0.0602071	-27.1316	153.435
0.0804067	-27.1408	153.433
0.0904066	-27.1584	153.428
4.71942	-27.1858	153.423
0.170597	-27.1952	153.422
0.812807	-27.3476	153.432
0.89258	-27.3568	153.43
1.96895	-27.3624	153.428
5.15829	-27.1904	153.368
0.331355	-27.1816	153.372
6.04072	-27.1546	153.368
6.5872	-27.1368	153.362
0.130463	-27.1277	153.364
5.68963	-27.1188	153.367
5.13098	-27.1095	153.37
0.0100534	-27.0813	153.368
9.07625	-27.0721	153.366
10.6272	-27.0452	153.381
10.4275	-27.0415	153.39
10.9735	-27.0334	153.417
10.7126	-27.0328	153.426
2.21351	-27.0283	153.444
1.4	-27.0238	153.452
0.241023	-27.0301	153.468
0.0601614	-27.0374	153.467
0.0500763	-27.0435	153.463
0.0201008	29.3222	-94.7837
0.0100202	29.319	-94.7862
0	29.3146	-94.7973
0	29.3123	-94.8007
3.28451	29.3486	-94.8173
0.330352	29.3435	-94.7968
0	-7.17564	113.921
0	-7.20351	113.94
0	40.7481	-73.9678
0	40.7363	-73.9725
0	40.728	-73.9715
0	40.7077	-73.9995
0	40.7052	-74.004
0	40.7136	-74.0176
0.0200626	40.7207	-74.0162
0	40.7241	-74.012
0.0100556	40.7371	-74.0106
0.110547	40.7433	-74.0103
0	40.7465	-74.0104
0.100435	40.7492	-74.0098
0	40.7579	-74.0049
0	40.7626	-74.0042
0	40.764	-74.0013
0	40.7681	-73.9965
0	40.7708	-73.9956
0.180612	40.8007	-73.9747
0.210714	40.8125	-73.9664
0.221061	40.8416	-73.9475
0.130404	40.852	-73.944
0.390309	40.8733	-73.9217
0.0903085	40.8743	-73.9144
0	40.8596	-73.922
0	40.8508	-73.9258
0	40.7982	-73.929
0	40.7888	-73.9363
0	40.7789	-73.943
0.090501	40.7692	-73.9484
0.0301464	40.7588	-73.9583
0	40.7481	-73.9678
1.34603	-37.499	176.025
1.32456	-37.5068	176.03
1.3245	-37.5144	176.036
0.953549	-37.5222	176.042
0.572358	-37.5295	176.049
0.321118	-37.5369	176.055
0.36174	-37.5441	176.062
0.341231	-37.5513	176.068
0.371478	-37.5583	176.075
0.331044	-37.5654	176.082
0.411714	-37.5722	176.088
0.401349	-37.5791	176.095
0.963397	-37.5855	176.102
1.02278	-37.5919	176.109
1.28338	-37.598	176.117
1.01417	-37.6041	176.125
0.752313	-37.6102	176.132
0.832285	-37.616	176.139
1.16487	-37.6222	176.147
1.11315	-37.6284	176.154
1.39818	-37.635	176.161
0	5.41169	100.341
0	5.41084	100.338
0	5.40559	100.339
0	5.40157	100.335
0	5.39345	100.326
0	5.36232	100.318
0	5.35439	100.315
0.18074	5.33505	100.311
0	5.3274	100.306
0	5.31778	100.301
0	5.3077	100.299
0.0100429	5.29748	100.295
0.0100104	5.27235	100.268
0	5.47062	100.243
0	5.47774	100.251
0	5.46773	100.287
0.00997168	5.46812	100.295
0	5.46443	100.302
0	5.45808	100.315
0	5.45195	100.314
0.562296	5.44237	100.315
0.100095	5.43314	100.319
0	5.42666	100.326
0	5.42373	100.336
1.73652	37.4928	24.9391
0.964289	37.4864	24.9464
1.48714	37.4762	24.9494
0.371959	37.4591	24.95
0.050284	37.4513	24.9492
0	37.4445	24.9458
0	37.4375	24.9404
0	37.4355	24.937
0	37.429	24.9394
0.100115	37.4318	24.9483
0.260708	37.4193	24.9571
0	37.4088	24.965
0.661454	37.3975	24.9651
0.0800662	37.3877	24.9406
0.130098	37.3829	24.9263
0.0400791	37.3816	24.9166
0.0200631	37.3786	24.9123
0.420879	37.3735	24.898
2.18967	37.3639	24.8755
0.03009	37.3877	24.8779
0	37.3893	24.8842
0.320273	37.395	24.866
1.54904	37.4039	24.8587
0.831061	37.4196	24.8712
0.901692	37.4455	24.8889
0	37.4448	24.8985
1.60844	37.4619	24.894
2.84126	37.4849	24.897
0.330917	37.4658	25.3804
1.61158	37.4937	25.383
1.46341	37.4947	25.3905
1.60239	37.496	25.4019
0.130452	37.4835	25.4072
2.19335	37.4809	25.4203
2.32058	37.4816	25.4292
0.830679	37.4722	25.434
0.611298	37.4727	25.4416
2.14322	37.4742	25.4582
2.73316	37.4687	25.4612
1.41501	37.4457	25.459
1.25282	37.4446	25.45
0.370146	37.4444	25.4404
0.600895	37.4427	25.433
0.150362	37.4422	25.4246
0.0200531	37.4343	25.4085
0.602953	37.4259	25.404
0.430851	37.4166	25.4018
0.070161	37.4209	25.3831
0.210367	37.4135	25.3779
0.921709	37.4078	25.3676
0	37.4099	25.3589
0.16067	37.414	25.3287
0	37.4073	25.3118
0.221404	37.4044	25.3054
0.0704227	37.4228	25.3084
0.150944	37.4288	25.3022
0.0402113	37.4446	25.3246
0	37.4485	25.3297
0.020118	37.4571	25.3281
0	37.4651	25.3219
0.0200423	37.4696	25.3175
0.33197	37.4813	25.3078
[truncated: 166,656 more rows]

## Sheet: Fig_2
PANEL A & B			URBAN means urban density == true, then population density along transect > 300 people per km2
			RURAL means urban density == false, then population density along transect < 300 people per km2
infrastructure_free_width_km	continent	protected	urban_density
0.713712	Asia	false	true
0.270854	Asia	false	false
0.601968	Asia	false	true
0.110103	Asia	false	false
0.0300186	Asia	false	true
0.0800427	Asia	false	true
25	Asia	false	false
0.14002	Asia	false	false
0.140204	Asia	false	false
0.100242	Asia	false	false
0.6227	Asia	false	false
0.28046	Asia	false	false
0	Asia	false	false
9.07923	Asia	false	false
10.5304	Asia	false	false
23.6788	Asia	false	false
25	Asia	false	false
25	Asia	false	false
25	Asia	false	false
17.8429	Asia	false	false
15.2894	Asia	false	false
16.1302	Asia	false	false
13.2924	Asia	false	false
14.9127	Asia	false	false
25	Asia	false	false
25	Asia	false	false
25	Asia	false	false
0	Asia	false	false
0	Asia	false	false
0	Asia	false	false
0.381576	South America	false	false
1.53689	South America	true	false
1.77776	South America	true	false
0.702032	South America	true	false
0	Asia	false	true
0.120627	Asia	false	false
0.341187	Asia	false	true
0.811226	Asia	false	true
0.70194	Asia	false	false
2.14349	Asia	false	true
0	Asia	false	true
0.0100276	Asia	false	false
0.772134	Asia	false	true
0.821828	Asia	false	true
0	Asia	false	true
0.462187	Asia	false	true
0.260939	Asia	false	false
0	Asia	false	true
0	Asia	false	true
0.871519	Asia	false	true
0.79255	Asia	false	true
0	Asia	false	true
0.0700438	Asia	false	true
0	Asia	false	true
0	Asia	false	true
0	Asia	false	true
0	Asia	false	false
0.57048	Asia	false	true
0.63109	Asia	false	true
0	Asia	false	true
0	Asia	false	false
0	Asia	false	true
0.0100245	Asia	false	false
0.411371	Asia	false	true
0	Asia	false	true
0	Asia	false	false
0	Asia	false	true
0	Asia	false	true
0	Asia	false	true
0	Asia	false	true
0.930907	unknown	false	true
0.641383	unknown	false	true
0.120134	unknown	false	true
0.401507	unknown	false	true
0.482354	unknown	false	true
0.40069	unknown	false	true
0	unknown	false	true
0	unknown	false	true
0.713475	unknown	false	false
0	Europe	false	true
0	Europe	true	true
0	Europe	true	true
0	Europe	true	true
0	Europe	false	true
1.09314	Europe	false	true
0	Europe	false	true
0.0700677	Europe	false	true
0.331713	Europe	true	true
0.0301442	Europe	true	true
0	Europe	true	true
0	Europe	false	true
0	Europe	true	true
0	Asia	false	false
0.089844	Asia	false	false
0.280877	Asia	false	false
0	Asia	false	false
0.0399115	Asia	false	false
0	Asia	false	false
0	Asia	false	false
0	Asia	false	false
0	Asia	false	false
0.0400946	Asia	false	false
0	Asia	false	false
0	Asia	false	false
0.019942	Asia	false	false
0	Asia	false	false
0	Asia	false	false
0	Asia	false	false
0.240228	Asia	false	false
25	South America	true	false
25	South America	true	false
25	South America	true	false
25	South America	true	false
25	South America	true	false
25	South America	true	false
25	South America	true	false
25	South America	true	false
25	South America	true	false
25	South America	true	false
25	South America	true	false
25	South America	true	false
25	South America	true	false
25	South America	true	false
25	South America	true	false
25	South America	true	false
25	South America	true	false
24.3971	South America	true	false
25	South America	true	false
25	South America	true	false
25	South America	true	false
25	South America	true	false
25	South America	true	false
25	South America	true	false
25	South America	true	false
25	South America	true	false
25	South America	true	false
25	South America	true	false
25	South America	true	false
25	South America	true	false
25	South America	true	false
25	South America	true	false
25	South America	true	false
25	South America	true	false
25	South America	true	false
25	South America	true	false
25	South America	true	false
25	South America	true	false
25	South America	true	false
0.0498868	Asia	false	false
0.289349	Asia	false	false
0.049888	Asia	false	false
25	South America	true	false
25	South America	true	false
25	South America	true	false
24.41	South America	true	false
25	South America	true	false
24.0253	South America	true	false
25	South America	true	false
25	South America	true	false
25	South America	true	false
25	South America	true	false
25	South America	true	false
25	South America	true	false
25	South America	true	false
25	South America	true	false
25	South America	true	false
25	South America	true	false
25	South America	true	false
25	South America	true	false
25	South America	true	false
25	South America	true	false
0.189742	South America	false	false
0.129714	South America	true	false
2.40365	South America	true	false
25	South America	true	false
25	South America	true	false
25	South America	true	false
25	South America	true	false
25	South America	true	false
25	South America	true	false
25	South America	true	false
25	South America	true	false
25	South America	true	false
25	South America	true	false
25	South America	true	false
25	South America	true	false
25	South America	true	false
25	South America	true	false
25	South America	true	false
25	South America	true	false
25	South America	true	false
25	South America	true	false
25	South America	true	false
25	South America	true	false
25	South America	true	false
25	South America	true	false
25	South America	true	false
25	South America	true	false
25	South America	true	false
25	South America	true	false
25	South America	true	false
25	South America	true	false
25	South America	true	false
25	South America	true	false
25	South America	true	false
25	South America	true	false
25	South America	true	false
25	South America	true	false
25	South America	true	false
25	South America	true	false
25	South America	false	false
25	South America	true	false
25	South America	true	false
25	South America	true	false
25	South America	true	false
25	South America	true	false
25	South America	true	false
25	South America	true	false
24.0627	South America	true	false
24.2402	South America	true	false
25	South America	true	false
25	South America	true	false
25	South America	true	false
25	South America	true	false
25	South America	true	false
25	South America	true	false
25	South America	true	false
25	South America	true	false
25	South America	true	false
25	South America	true	false
25	South America	true	false
25	South America	true	false
25	South America	true	false
25	South America	true	false
25	South America	true	false
25	South America	true	false
25	South America	true	false
25	South America	true	false
25	South America	true	false
25	South America	true	false
25	South America	true	false
25	South America	true	false
25	South America	true	false
25	South America	true	false
25	South America	true	false
25	South America	true	false
25	South America	true	false
25	South America	true	false
25	South America	true	false
25	South America	true	false
25	South America	true	false
25	South America	true	false
25	South America	true	false
25	South America	true	false
25	South America	true	false
25	South America	true	false
25	South America	true	false
0.100187	Asia	false	false
0.919355	Asia	false	false
0.010007	Asia	false	false
0.0100285	Asia	false	false
0.221073	Asia	false	false
2.44552	Asia	false	false
2.26483	Asia	false	false
0.0898746	Asia	false	true
0	Asia	false	true
0	Asia	false	true
0	Asia	false	true
0.209889	Asia	false	true
0	Asia	false	true
0.0200511	Asia	false	true
0.0200242	Asia	false	true
0.269923	Asia	false	true
0.190426	Asia	false	true
0	Asia	false	true
0	Asia	false	false
0.0401998	Asia	false	true
0	Asia	false	true
0	Asia	false	true
0	Asia	false	true
0.0100065	Asia	false	false
0	Asia	false	true
0	Asia	false	true
0	Asia	false	true
0.0901045	Asia	false	true
0	Asia	false	true
0.0599922	Asia	false	true
0	Asia	false	true
0	Asia	false	true
0.320493	Asia	false	true
0.741896	Asia	false	true
0	Asia	false	true
0	Asia	false	true
0.0803523	Asia	false	true
0	Asia	false	false
0.872353	Asia	false	true
1.67818	Asia	false	true
0.0502418	Asia	false	true
0	Asia	false	false
0	Asia	false	true
0.381658	Asia	false	false
0	Asia	false	false
0.200952	Asia	false	false
0.271031	Asia	false	false
0.65252	Asia	false	false
2.57451	Asia	false	false
0.692985	Asia	false	false
0.0803543	Asia	false	false
0.169919	Asia	false	true
0.059983	Asia	false	false
0.15081	Asia	false	false
0.159957	Asia	false	false
0	Asia	false	false
0.0300536	Asia	false	false
2.63588	Asia	false	false
2.59229	Asia	false	false
2.87374	Asia	false	false
2.26098	Asia	false	false
0.582616	Asia	false	false
5.30571	Asia	false	false
3.7027	Asia	false	false
2.23713	Asia	false	false
0.0300304	Asia	false	false
0.0100217	Asia	false	true
0.0300984	Asia	false	true
0.351256	Asia	false	false
0.0402209	Asia	false	false
0	Asia	false	false
0.0903037	Asia	false	false
0	Asia	false	false
0.200869	Asia	false	false
0	Asia	false	true
0.0200949	Asia	false	true
0.0300528	Asia	false	true
0.0100311	Asia	false	true
0	Asia	false	true
0.0201107	Asia	false	true
0.0602504	Asia	false	true
0.0703917	Asia	false	true
0.0501847	Asia	false	true
0	Asia	false	false
0.0803572	Asia	false	false
0.0300257	Asia	false	false
0	Asia	false	true
0	Asia	false	true
0	Asia	false	true
0.170818	Asia	false	true
0.17059	Asia	false	true
0.0600693	Asia	false	true
0.191	Asia	false	true
0.461486	Asia	false	true
0.0903867	Asia	false	true
0	Asia	false	false
0	Asia	false	false
0	Asia	false	false
0.372152	Asia	false	false
0.0200082	Asia	false	false
2.45009	South America	false	false
18.6354	South America	true	false
25	South America	true	false
25	South America	true	false
25	South America	true	false
0.420783	North America	false	false
0.350931	North America	false	false
0.611647	North America	false	false
0.813343	North America	false	false
1.00527	North America	false	false
1.8542	North America	false	false
1.76858	North America	false	false
1.87402	North America	false	false
0.652309	North America	false	false
1.01187	North America	false	false
0.56119	North America	false	false
0.542276	North America	false	false
0	North America	false	false
0.0601956	North America	false	false
0.55246	North America	false	false
0.562759	North America	false	false
0.040188	North America	false	false
0.492543	North America	false	false
0.18123	North America	false	false
0.170866	North America	false	false
0.261473	North America	false	false
0.191186	North America	false	false
0.271415	North America	false	false
0.15051	North America	false	false
0.481872	North America	false	false
0.180618	North America	false	false
0	North America	false	false
0.521709	North America	false	false
0.30084	North America	false	false
0.120483	North America	false	false
0.180543	North America	false	false
0.200636	North America	false	false
0.110347	North America	false	false
0.220711	North America	false	false
0.210767	North America	false	false
0.291098	North America	false	false
1.00426	North America	false	false
0.722259	North America	false	false
0.0200871	North America	false	false
0.682158	North America	false	false
0	North America	false	false
0.200742	North America	false	false
0.0100364	North America	false	false
0.893136	North America	false	false
0.601645	North America	false	false
0.29096	North America	false	false
0.260567	North America	false	false
0.621799	North America	false	false
0.611971	North America	false	false
0.461629	North America	false	false
0.440991	North America	false	false
0.962584	North America	true	false
1.52461	North America	false	false
0.811936	North America	true	false
0.43096	North America	false	false
0.150518	North America	false	false
0.321567	North America	false	false
1.69539	North America	false	false
1.43374	North America	false	false
0.0701738	North America	false	false
0.130733	North America	false	false
0.140923	North America	false	false
0.0200978	North America	false	false
0.0904679	North America	false	false
0.200996	North America	false	false
0.281846	North America	false	false
0.844324	North America	false	false
0.0703197	North America	false	false
1.13503	North America	false	false
0.281394	North America	false	false
0.140601	North America	false	false
0.201132	North America	false	false
0.692506	North America	false	false
1.19585	North America	false	false
0.502248	North America	false	false
0.0603603	North America	false	false
0.170976	North America	false	false
1.12358	North America	false	false
0.0100335	North America	false	false
1.06578	North America	false	false
1.12512	North America	false	false
0.160344	North America	false	false
0.321123	North America	true	false
0.482155	North America	true	false
0.271295	North America	false	false
0.42113	North America	false	false
0.732565	North America	false	false
0.360653	North America	false	false
0.48255	North America	false	false
0	North America	false	false
0.110462	North America	false	false
0.231274	North America	false	false
0.150613	North America	false	false
0.0100561	North America	false	false
1.06377	North America	false	false
0.0803204	North America	false	false
1.23452	North America	false	false
0.271424	North America	false	false
0.140822	North America	false	false
0.42108	North America	false	false
0.310557	North America	false	false
0.200689	North America	false	false
0.905471	North America	false	false
0.36154	North America	false	false
0.633715	North America	false	false
0.9436	North America	false	false
0.0602796	North America	false	false
1.40257	North America	false	false
0.742235	North America	false	false
0.351052	North America	false	false
0.45229	North America	false	false
0.421719	North America	false	false
0.841636	North America	false	false
0.85255	North America	false	false
0.431773	North America	false	false
1.45305	North America	false	false
0.651298	North America	false	false
0.381349	North America	false	false
0.200668	North America	false	false
2.12625	North America	false	false
0.601024	North America	false	false
2.10782	North America	true	false
3.94805	North America	false	false
0.802803	North America	false	false
0.972008	North America	false	false
0.842283	North America	true	false
0.965819	North America	true	false
3.79336	North America	false	false
0.501594	North America	false	false
0.962996	North America	false	false
0.6833	North America	false	false
0.311101	North America	false	false
1.00364	North America	false	false
0.612367	North America	false	false
0.893946	North America	false	false
0.110367	North America	false	false
0	North America	false	false
0.791772	North America	false	false
1.10438	North America	false	false
0.612967	North America	false	false
1.71938	North America	false	false
0.531343	North America	false	false
0.723652	North America	false	false
0.350767	North America	false	false
3.69736	North America	false	false
3.35228	North America	false	false
3.5204	North America	false	false
3.01923	North America	false	false
1.50485	North America	false	false
0.251572	North America	false	false
0.0802688	North America	false	false
0.671735	North America	false	false
0.421763	North America	false	false
0.0401355	North America	false	false
0.451321	North America	false	false
0.732	North America	false	false
0.571764	North America	false	false
0	North America	false	false
0.0401883	North America	false	false
0.130385	North America	false	false
0.651467	North America	false	false
1.41521	North America	false	false
0.0703029	North America	false	false
1.19466	North America	false	false
0.0802574	North America	false	false
1.19348	North America	false	false
0.380812	North America	false	false
0.563	North America	false	false
0.903251	North America	false	false
0.211303	North America	false	false
0.370851	North America	false	false
0.662475	North America	false	false
0.752251	North America	false	false
0.653269	North America	false	false
1.05687	North America	false	false
0.311647	North America	false	false
0.371741	North America	false	false
0.33162	North America	false	false
0.0801979	North America	false	false
0.681196	North America	false	false
0.31101	North America	false	false
0.21055	North America	false	false
0.160635	North America	true	false
0.69334	North America	false	false
3.9966	North America	false	false
0.632831	North America	false	false
0.942393	North America	false	false
1.32384	North America	false	false
1.40473	North America	false	false
1.26355	North America	false	false
1.35403	North America	false	false
0.0300848	North America	false	false
1.53509	North America	false	false
1.02426	North America	false	false
0.140492	North America	false	false
0.751808	North America	false	false
0.602498	North America	false	false
1.09535	North America	false	false
1.82429	North America	false	false
0.211154	North America	false	false
1.24339	North America	false	false
1.75301	North America	false	false
0.130274	North America	false	false
0.762647	North America	false	false
1.27374	North America	false	false
1.50304	North America	false	false
1.31402	North America	false	false
0.481486	North America	false	false
0.892058	North America	false	false
0.150285	North America	false	false
0.823142	North America	false	false
0.530861	North America	false	false
1.00365	North America	false	false
0.0200444	North America	false	false
1.4349	North America	false	false
0.93337	North America	false	false
2.11082	North America	false	false
0.774795	North America	false	false
0.872415	North America	false	false
0.942858	North America	false	false
0.47142	North America	false	false
0.712344	North America	false	false
1.16774	North America	false	false
1.15409	North America	false	false
1.39489	North America	false	false
1.66369	North America	false	false
0.652447	North America	false	false
0.310634	North America	false	false
0.531303	North America	false	false
0.0905858	North America	false	false
0.733189	North America	false	false
0.732116	North America	false	false
0.692181	North America	false	false
0.130398	North America	false	false
0.110378	North America	false	false
1.22538	North America	false	false
0.873431	North America	false	false
0.25127	North America	false	false
0.0401461	North America	false	false
0.200405	North America	false	false
0.631925	North America	false	false
0.430656	North America	false	false
0.240856	North America	false	false
0.160828	North America	false	false
0.201043	North America	false	false
0.280561	North America	false	false
0.200552	North America	false	false
0.321919	North America	false	false
0.0401603	North America	false	false
0.571521	North America	false	false
0.130312	North America	false	false
0.140517	North America	false	false
0.210416	North America	false	false
0.0401561	North America	false	false
0.140381	North America	false	false
0.0702694	North America	false	false
0.0701428	North America	false	false
0.0902404	North America	false	false
0.782446	North America	false	false
0.570973	North America	false	false
0.761854	North America	false	false
0.672113	North America	false	false
0.620973	North America	false	false
0.671907	North America	false	false
0.542302	North America	false	false
0.762943	North America	false	false
0.482412	North America	false	false
0	North America	false	false
1.99796	North America	false	false
0.120689	North America	false	false
0.491824	North America	false	false
0.462412	North America	true	false
0	North America	true	false
0.110572	North America	false	false
0.331036	North America	true	false
0.491206	North America	true	false
0	North America	false	false
0.311845	North America	false	false
0.211113	North America	false	false
0.130462	North America	false	false
0.981871	North America	false	false
0.572033	North America	false	false
0.593173	North America	false	false
0.100209	North America	false	false
0.764051	North America	false	false
0.0301218	North America	false	false
0.321339	North America	false	false
0.0903514	North America	false	false
0.492264	North America	false	false
0.050107	North America	false	false
2.23339	North America	false	false
2.88988	North America	false	false
1.31601	North America	false	false
5.78853	North America	true	false
0.320941	North America	false	false
0.901683	North America	false	false
0.160252	North America	true	false
0.0501664	North America	false	false
0.030079	North America	false	false
0.0400739	North America	false	false
0.0200737	North America	false	false
0.0401558	North America	false	false
0.0100292	North America	false	false
0.0401277	North America	false	false
0.180574	North America	false	false
0.0803194	North America	false	false
0.0602765	North America	false	false
0.140594	North America	false	false
0.0300692	North America	false	false
0	North America	false	false
0.26123	North America	false	false
0.180618	North America	false	false
0.390779	North America	false	false
0.54187	North America	false	false
0.523161	North America	false	false
0.431381	North America	false	false
0.522064	North America	false	false
0.350583	North America	false	false
3.66625	North America	false	false
0.631373	North America	false	false
0.12031	North America	false	false
0.0502205	North America	false	false
0.270918	North America	false	false
0.25039	North America	false	false
0.0601843	North America	false	false
0.130537	North America	false	false
0.382093	North America	false	false
1.76335	North America	false	false
0.0300868	North America	false	false
0.0801588	North America	false	false
0.764699	North America	false	false
0.981786	North America	false	false
1.12678	North America	false	false
0.0702751	North America	false	false
0	North America	false	false
0.110428	North America	true	false
0.240618	North America	false	false
0.291023	North America	false	false
0.180648	North America	false	false
0.0802202	North America	true	false
0.0602098	North America	true	false
0.21042	North America	true	false
0.180324	North America	true	false
0.14024	North America	true	false
0.0200643	North America	true	false
0.100191	North America	false	false
0.030068	North America	false	false
0.200665	North America	false	false
0.120466	North America	false	false
0.0300637	North America	true	false
0.0401039	North America	true	false
1.56319	North America	false	false
0.772536	North America	false	false
0.0501781	North America	false	false
0.110505	North America	false	false
0.703983	North America	false	false
0.460916	North America	false	false
0.0701572	North America	false	false
1.2146	North America	false	false
0.853287	North America	false	false
0.764718	North America	false	false
0.351639	North America	false	false
0.421671	North America	false	false
0.0904882	North America	true	false
1.67512	North America	true	false
1.66261	North America	false	false
1.45573	North America	false	false
1.47418	North America	false	false
0.510754	North America	false	false
0.74249	North America	false	false
0.310828	North America	false	false
0.120656	North America	false	false
1.52444	North America	false	false
1.49461	North America	false	false
1.35206	North America	false	false
0.511299	North America	false	false
1.18278	North America	false	false
0.220345	North America	false	false
1.56498	North America	false	false
0.570939	North America	false	false
0.882227	North America	false	false
0.210551	North America	false	false
1.58427	North America	true	false
0	North America	true	false
0.0901606	North America	false	false
0.452001	North America	false	false
0.190515	North America	false	false
0.420837	North America	false	false
0.521329	North America	false	false
0.150365	North America	false	false
0.351299	North America	true	false
1.33466	North America	true	false
0.30099	North America	true	false
1.395	North America	false	false
1.4046	North America	false	false
0.351103	North America	false	false
0.220639	North America	false	false
0.160394	North America	false	false
0.652451	North America	false	false
1.11182	North America	false	false
1.28253	North America	false	false
0.320824	North America	false	false
1.65397	North America	false	false
0.080206	North America	false	false
1.03364	North America	false	false
1.57403	North America	false	false
1.37241	North America	false	false
1.4858	North America	false	false
0.461492	North America	false	false
0.300811	North America	false	false
1.18303	North America	false	false
1.00306	North America	false	false
0.652204	North America	false	false
0.0601984	North America	false	false
0.341314	North America	true	false
0.672656	North America	false	false
0.0801443	North America	false	false
0.210332	North America	false	false
0.541374	North America	false	false
0.360991	North America	false	false
0.0200545	North America	false	false
0.561841	North America	false	false
0.501099	North America	false	false
0.672492	North America	false	false
0.69218	North America	true	false
0.693326	North America	false	false
0.612124	North America	false	false
3.23751	North America	false	false
0.481301	North America	false	false
0.663738	North America	false	false
1.51642	North America	false	false
0.190423	North America	false	false
0.120483	North America	false	false
0.961727	North America	false	false
1.07217	North America	false	false
0.773841	North America	false	false
1.07306	North America	false	false
0.731483	North America	false	false
0.56122	North America	false	false
1.05421	North America	false	false
0.621609	North America	false	false
0.571089	North America	false	false
0	North America	false	false
0.0300714	North America	false	false
0.0200455	North America	false	false
0.341152	North America	false	false
0.421363	North America	false	false
0.0603655	North America	false	false
0.110368	North America	false	false
0.190827	North America	false	false
0.0602518	North America	false	false
0.311467	North America	false	false
0.110562	North America	false	false
0.0502634	North America	false	false
1.39409	North America	false	false
1.16472	North America	false	false
0.411283	North America	false	false
0.110326	North America	false	false
1.14289	North America	false	false
1.1322	North America	false	false
3.59607	North America	false	false
0.893058	North America	false	false
0.811704	North America	false	false
0.200588	North America	false	false
0.0301118	North America	false	false
0.0400935	North America	false	false
0.602095	North America	false	false
0.591249	North America	false	false
0.130654	North America	false	false
0.360776	North America	false	false
0.431099	North America	false	false
0.381135	North America	false	false
0.200376	North America	false	false
0.200705	North America	false	false
0.250756	North America	false	false
0.341286	North America	false	false
0.421085	North America	false	false
0.38154	North America	false	false
0.862409	North America	false	false
0.431667	North America	false	false
0.491738	North America	false	false
0.291863	North America	false	false
0.311507	North America	false	false
0.251076	North America	false	false
0.020048	North America	false	false
0.180792	North America	false	false
0.763301	North America	false	false
0.933625	North America	false	false
0.651544	North America	false	false
0.611567	North America	false	false
0.461131	North America	false	false
0.0903369	North America	false	false
0.873028	North America	false	false
1.77537	North America	false	false
0.682522	North America	false	false
0.541036	North America	false	false
0.631648	North America	false	false
0.501223	North America	false	false
0.581773	North America	false	false
0.1504	North America	false	false
0.692786	North America	false	false
0	North America	false	false
0.53267	North America	false	false
0.300913	North America	false	false
0.0400774	North America	true	false
0.0802734	North America	false	false
1.20205	North America	false	false
0.0200376	North America	false	false
1.57397	North America	false	false
1.09461	North America	false	false
0.170389	North America	false	false
0.744775	North America	false	false
0.230703	North America	false	false
1.21238	North America	false	false
0.0601128	North America	false	false
0	North America	false	false
1.06312	North America	false	false
0.0100256	North America	false	false
0	North America	false	false
0.43096	North America	false	false
0.6013	North America	false	false
0.180342	North America	false	false
0.311002	North America	true	false
0.711771	North America	true	false
0.150531	North America	false	false
0.120206	North America	false	false
0.140381	North America	false	false
0	North America	false	false
0.0901986	North America	false	false
0.0401424	North America	false	false
0.290619	North America	false	false
0.441486	North America	false	false
0	North America	false	false
0.421341	North America	false	false
0.682462	North America	false	false
0.862816	North America	false	false
0.170614	North America	false	false
0.884823	North America	false	false
0.883795	North America	false	false
0.654187	North America	false	false
1.0965	North America	false	false
0.631198	North America	false	false
0.130362	North America	false	false
0.0100252	North America	false	false
0.331241	North America	false	false
0.321288	North America	false	false
0.432429	North America	false	false
0.330889	North America	false	false
1.87485	North America	false	false
0.370775	North America	false	false
1.53469	North America	false	false
0.150882	North America	false	false
1.07276	North America	false	false
0.0402451	North America	false	false
0.240428	North America	false	false
0.320908	North America	false	false
0.601808	North America	false	false
0.842577	North America	false	false
0.331124	North America	false	false
0.772679	North America	false	false
1.00164	North America	false	false
0.620983	North America	false	false
4.36844	North America	false	false
0.671862	North America	false	false
0.280929	North America	false	false
0.170439	North America	false	false
1.55777	North America	false	false
0.924155	North America	false	false
1.1254	North America	false	false
0.171069	North America	false	false
1.71519	North America	true	false
0.372013	North America	false	false
0.661611	North America	false	false
2.4177	North America	false	false
2.24756	North America	false	false
0.48186	North America	false	false
0.804465	North America	false	false
0.441118	North America	false	false
0.0400907	North America	false	false
0.381149	North America	false	false
1.1939	North America	false	false
0.42133	North America	false	false
0.130405	North America	false	false
0.050177	North America	false	true
0.10034	North America	false	true
0.34059	North America	false	true
0.180753	North America	false	false
0.211182	North America	false	false
0	North America	false	false
0	North America	false	false
0.0601881	North America	false	false
0.712071	North America	false	false
0.731127	North America	false	false
0.702134	North America	false	false
0	North America	false	false
0.542563	North America	false	false
0.612926	North America	false	false
0.100515	North America	false	false
0.732202	North America	false	false
0.130242	North America	false	false
0.470689	North America	false	false
0.694326	North America	false	false
0.130586	North America	true	false
0.180613	North America	false	false
0.671201	North America	false	false
0.0501991	North America	false	false
0.0802492	North America	false	false
0.983906	North America	false	false
0.542068	North America	false	false
0.834264	North America	true	false
0.523309	North America	true	false
0.0602886	North America	false	false
0.832326	North America	false	false
1.43411	North America	true	false
1.50449	North America	true	false
1.33247	North America	false	false
0.140598	North America	false	false
1.24468	North America	false	false
1.17323	North America	false	false
0.661705	North America	false	false
1.2921	North America	false	false
0.30089	North America	false	false
0.100227	North America	false	false
0.653347	North America	false	false
0.271304	North America	false	false
0.881797	North America	false	false
2.40831	North America	false	false
2.35483	North America	false	false
0.781379	North America	false	false
2.2557	North America	false	false
1.57469	North America	false	false
0.964968	North America	false	false
0.794535	North America	false	false
1.10359	North America	false	false
0.542806	North America	false	false
0	North America	false	false
0.0400947	North America	false	false
0	North America	false	true
0	North America	false	false
0	North America	false	true
0	North America	false	true
0.27073	North America	false	false
0.392222	North America	false	false
0.140681	North America	false	false
0.601745	North America	false	false
0.0702716	North America	false	false
0.953832	North America	false	false
1.23314	North America	false	false
0.350984	North America	false	false
0.47147	North America	false	false
1.14423	North America	false	false
0.621495	North America	false	false
0.0400637	North America	false	false
0.200669	North America	false	false
1.20511	North America	false	false
0.532852	North America	false	false
0.0100353	North America	false	false
0.0902088	North America	false	false
0.491663	North America	false	false
0.472283	North America	false	false
1.05244	North America	false	false
0.421198	North America	false	false
0.0401659	North America	false	false
0.360664	North America	false	false
0.432568	North America	false	false
0.0905462	North America	false	false
0.0100251	North America	false	false
0.691835	North America	false	false
0.742349	North America	false	false
0.623638	North America	false	false
1.86706	North America	false	false
0.0501939	North America	false	false
0.0602607	North America	false	false
0.0903288	North America	false	false
1.65476	North America	false	false
0.32123	North America	false	false
0.030104	North America	false	false
0.0502603	North America	false	false
0.240459	North America	false	false
1.55804	North America	true	false
0.401926	North America	true	false
0.861937	North America	false	false
0.832989	North America	false	false
0.100245	North America	false	false
0.0702715	North America	false	false
0.0803979	North America	false	false
0.0300927	North America	false	false
0.0702031	North America	false	false
0.080228	North America	false	false
0.0802852	North America	false	false
0.533191	North America	false	false
1.02204	North America	false	false
0.842058	North America	false	false
0.0804802	North America	false	false
0.461814	North America	false	false
0.28095	North America	false	false
0.220454	North America	false	false
0.802734	North America	false	false
0.0300923	North America	false	false
0.230777	North America	false	false
0.421624	North America	false	false
0.0802534	North America	false	false
1.06399	North America	false	false
1.43378	North America	false	false
0.0802526	North America	false	false
1.41449	North America	false	false
0.482189	North America	false	false
0.0401355	North America	false	false
0.250615	North America	false	false
0.351295	North America	false	false
0.0501845	North America	false	true
0	North America	false	true
0	North America	false	true
0.33096	North America	false	false
1.85317	North America	false	false
0.0100448	North America	false	false
0.340847	North America	false	false
0.180657	North America	false	false
0.281144	North America	false	false
0.0703054	North America	false	false
0	North America	true	false
0.020077	North America	false	false
0.190701	North America	true	false
0.935477	North America	false	false
1.87748	North America	false	false
0.22073	North America	false	false
0.381029	North America	false	false
0.452643	North America	true	false
1.25527	North America	true	false
3.44207	North America	true	false
5.41192	North America	false	false
0.200711	North America	true	false
0.633556	North America	false	false
3.09802	North America	false	false
0.0401463	North America	false	false
0.030118	North America	false	false
0.240888	North America	false	false
0.0904934	North America	false	false
0.211118	North America	false	false
0.0903669	North America	false	false
0.722813	North America	false	false
0.58229	North America	false	false
0.230474	North America	false	false
0.481118	North America	false	false
0.341265	North America	false	false
0.42069	North America	false	false
0.0300887	Asia	false	true
0.0300619	Asia	false	true
0.0999008	Asia	false	true
0	Asia	false	false
0.179927	Asia	false	true
0.210357	Asia	false	false
0.0700289	Asia	false	false
0	Asia	false	false
0.0400294	Asia	false	false
0	Asia	false	false
0	Asia	false	true
0	Asia	false	false
0.0299851	Asia	false	true
0.160008	Asia	false	true
0.090155	Asia	false	true
0.070229	Asia	false	true
0	Asia	false	false
0	Asia	false	false
0	Asia	false	false
0	Asia	false	false
0.0900932	Asia	false	false
0.16983	Asia	false	false
0.0500277	Asia	false	true
0.020025	Asia	false	false
0.130152	Asia	false	false
0	Asia	false	false
0	Asia	false	false
0.210588	Asia	false	false
0	Asia	false	false
0.0200862	Asia	false	false
0.0400516	Asia	false	false
0.06006	Asia	false	true
0	Asia	false	true
0.130292	Asia	false	true
0.0100284	Asia	false	true
0.0100095	Asia	false	true
0	Asia	false	false
0	Asia	false	false
0	Asia	false	true
0.0200739	Asia	false	false
0.0300337	Asia	false	false
1.10895	Asia	false	false
0	Asia	false	true
0	Asia	false	false
0.0301979	Asia	false	false
0	Asia	false	true
0.100468	Asia	false	true
0.921623	Asia	false	true
0	Asia	false	true
0	Asia	false	true
0	Asia	false	true
0	Asia	false	true
0.10004	Asia	false	true
0.130132	Asia	false	true
0	Asia	false	true
0.0200949	Asia	false	true
0	Asia	false	false
1.23408	Asia	false	false
0.782527	Asia	false	false
0	Asia	false	false
0	Asia	false	false
0.723674	Asia	false	false
1.20666	Asia	false	false
0	Asia	false	false
0	Asia	false	false
0	Asia	false	false
0	Asia	false	false
0.231086	Asia	false	false
0.0400855	Asia	false	false
5.1431	Asia	false	false
1.28728	Asia	false	false
1.28746	Asia	false	false
1.03508	Asia	false	false
0.0100581	Asia	false	false
1.02304	Asia	false	false
0.671197	Asia	false	false
0.0902778	Asia	false	false
0.340787	Asia	false	false
0.0800685	Asia	false	false
0.0301124	Asia	false	false
1.41341	Asia	false	false
1.42334	Asia	false	false
0	Asia	false	false
0.632049	Asia	false	false
0.632264	Asia	false	false
1.22444	Asia	false	false
1.23454	Asia	false	false
1.02382	Asia	false	false
0.572147	Asia	false	false
0.0602103	Asia	false	false
0	Asia	false	false
0.0501466	Asia	false	false
0	Asia	false	false
0	Asia	false	false
0	Asia	false	false
0	Asia	false	false
0	Asia	false	false
0	Asia	false	false
0	Asia	false	false
0	Asia	false	false
0.291541	Asia	false	false
0.191185	Asia	false	false
0.030082	Asia	false	false
0.060093	Asia	false	false
0	Asia	false	false
0	Asia	false	false
1.01606	Asia	false	false
0	Asia	false	false
1.26736	Asia	false	false
0	Europe	true	false
0	Europe	true	false
0.19069	Europe	true	false
1.23368	Europe	true	false
0.891852	Europe	true	false
2.32783	Europe	true	false
1.16258	Europe	true	false
0.450593	Europe	true	false
1.17475	Europe	true	false
2.43057	Europe	true	false
0.0200591	Europe	true	false
2.54839	Europe	true	false
0.250557	Europe	true	false
0	Europe	false	false
0.0200632	Europe	false	false
0	Europe	false	false
0.0301618	Europe	false	false
0.510605	Europe	true	false
1.86279	Europe	true	false
1.05166	Europe	true	false
0.781151	Europe	true	false
2.26135	South America	false	true
0	South America	false	true
0	South America	false	true
0	South America	false	true
1.45441	South America	false	true
0.0200937	South America	false	true
2.09689	South America	false	true
0.130351	Africa	false	false
0.110014	Africa	false	false
0.0300151	Africa	false	false
0.0700048	Africa	false	false
0	Africa	false	false
0.00998961	Africa	false	false
0.0299423	Africa	false	false
0.0200206	Africa	false	false
0	Africa	false	false
0.0200526	Africa	false	false
0.010008	Africa	false	false
0	Africa	false	false
0.0600262	Africa	false	false
0.0599945	Africa	false	false
0.201178	Africa	false	false
0.833487	Africa	false	false
0.630798	Africa	false	false
1.34565	Africa	false	false
0.470319	Africa	false	false
0.159761	Africa	false	false
0.0500163	Africa	false	false
0.520428	Africa	false	false
0.179882	Africa	false	false
0.0199611	Africa	false	false
0.0499043	Africa	false	false
0.099861	Africa	false	false
0.499884	Africa	false	false
0.150193	Africa	false	false
1.74209	Africa	false	false
0.912908	Africa	false	false
2.45706	Africa	false	false
2.27515	Africa	false	false
3.76166	Africa	false	false
3.86631	Africa	false	false
3.25154	Africa	false	false
6.0527	Africa	false	false
8.18952	Africa	false	false
7.24755	Africa	false	false
7.7682	Africa	false	false
6.95836	Africa	false	false
7.38445	Africa	false	false
7.85922	Africa	false	false
7.17926	Africa	false	false
8.28591	Africa	false	false
6.7041	Africa	false	false
4.9513	Africa	false	false
11.4374	Africa	false	false
11.4408	Africa	false	false
0.331402	Africa	false	false
0.0400992	Africa	false	false
0.0402243	Africa	false	false
10.4606	Africa	false	false
0.679605	Africa	false	false
0.758476	Africa	false	false
0.120177	Africa	false	false
0	Europe	false	true
0	Europe	false	true
0	Europe	false	true
0	Europe	false	false
0	Europe	false	false
0	Europe	false	true
0.0200323	Europe	false	false
0.0200626	Europe	false	false
0.0600154	Europe	false	false
0	Europe	false	false
0	Europe	false	false
0.519818	Europe	false	false
0	Europe	false	false
0	Europe	false	false
0.530307	Europe	true	false
0	Europe	true	false
3.53043	Europe	true	false
4.44027	Europe	true	false
4.55265	Europe	true	false
4.36116	Europe	true	false
4.37956	Europe	true	false
1.66394	Europe	true	false
0.511341	Europe	true	false
0.15066	Europe	true	false
0.932058	Europe	true	false
0.150286	Europe	false	false
0.0199845	Europe	false	false
0	Europe	false	false
0	Europe	false	false
0.0701215	Europe	false	false
0	Europe	false	false
0.0299856	Europe	false	false
0.180958	Europe	false	false
4.63952	Europe	false	false
1.7315	Europe	false	false
1.86289	Europe	false	false
2.91543	Europe	false	true
2.16546	Europe	false	false
1.46304	Europe	false	false
0.812051	Europe	false	false
1.05552	Europe	false	false
0.040174	Europe	true	false
0.0402041	Europe	true	false
0.160826	Europe	true	false
0.291704	Europe	true	false
0.451835	Europe	true	false
0.311301	Europe	true	false
16.5685	Europe	true	false
10.536	Europe	true	false
13.4517	Europe	true	false
12.3177	Europe	true	false
13.1488	Europe	true	false
13.7628	Europe	true	false
15.751	Europe	true	false
1.53951	Europe	false	false
2.06443	Europe	false	true
2.56176	Europe	false	true
0.0499924	Europe	false	false
0.561329	Europe	false	false
0.180124	Europe	false	false
0	Europe	true	false
1.63278	Europe	true	true
2.87417	Europe	true	false
3.19357	Europe	true	true
10.6664	Europe	true	false
9.56457	Europe	true	false
1.90154	Europe	true	false
0	Europe	true	false
1.28244	Europe	false	false
2.43238	Europe	true	false
0.140091	Europe	true	false
6.16153	Europe	true	false
3.85056	Europe	true	false
4.24351	Europe	true	false
4.04912	Europe	true	false
4.12012	Europe	true	false
0.23055	Europe	true	false
0.230204	Europe	true	false
0	Europe	false	false
0	Europe	false	false
0	Europe	false	false
0	Europe	false	false
0.19113	Europe	false	false
0.813595	Europe	false	false
1.05295	Europe	false	false
1.65569	Europe	false	false
0.86345	Europe	false	false
0.0602795	Europe	false	false
2.01827	Europe	false	false
0	Europe	false	false
0.522379	Europe	true	false
3.88158	Europe	true	false
4.26701	Europe	true	false
4.71167	Europe	false	false
5.1632	Europe	false	false
0.35206	Europe	false	false
0	Europe	false	false
0	Europe	false	false
0	Europe	false	false
0	Europe	false	false
2.9894	Europe	false	false
0	Europe	false	true
0	Europe	false	true
0.0200215	Europe	false	true
0.261199	Asia	false	false
0.489034	Asia	false	false
0	Asia	false	false
0.491069	Asia	false	false
0.341125	Oceania	false	false
0.230647	Oceania	false	false
0.370619	Oceania	false	false
0.0100033	Oceania	false	false
0.0500754	Oceania	false	false
0	Oceania	false	false
0.02006	Oceania	false	false
0.010019	Oceania	false	false
0.420668	Oceania	false	false
0.0300217	Oceania	false	false
0.040066	Oceania	false	false
0.0300427	Oceania	false	false
0.140307	Oceania	false	false
0.120209	Oceania	false	false
0.160198	Oceania	false	false
0.590242	Oceania	false	false
0.240289	Oceania	false	false
0.130208	Oceania	false	false
0.510707	Oceania	false	false
0.370273	Oceania	false	false
1.51795	Europe	false	false
0.18048	Europe	true	false
0.0903518	Europe	false	false
0.0902685	Europe	false	false
0.533708	Europe	false	false
1.79673	Asia	false	false
1.99427	Asia	false	false
1.93883	Asia	false	false
1.50549	Asia	false	false
1.52684	Asia	false	false
0.8992	Asia	false	false
0.578504	Asia	false	false
0.219831	Asia	false	false
2.68975	Asia	false	false
4.18917	Asia	false	false
3.71993	Asia	false	false
1.92314	Asia	false	false
1.29826	Asia	false	false
2.0941	Asia	false	false
1.97425	Asia	false	false
2.95208	Asia	false	false
2.86638	Asia	false	false
1.44945	Asia	false	false
1.51932	Asia	false	false
1.40581	Asia	false	false
1.4259	Asia	false	false
2.59312	Asia	false	false
1.76632	Asia	false	false
2.20773	Asia	false	false
1.70971	Asia	false	false
0.669667	Asia	false	false
1.14776	Asia	false	false
1.06981	Asia	false	false
1.44609	Asia	false	false
1.98473	Asia	false	false
1.74544	Asia	false	false
1.9947	Asia	false	false
1.78601	Asia	false	false
0.0601642	Asia	false	false
0.200753	Asia	false	false
16.1503	Asia	false	false
5.27957	Asia	false	false
5.21042	Asia	false	false
5.19973	Asia	false	false
0.109929	Asia	false	false
0.0501061	Asia	false	false
0.371015	Asia	false	false
0.902604	Asia	false	false
0.0200371	Asia	false	false
0.060144	Asia	false	false
2.28416	Asia	false	false
1.39967	Asia	false	false
0.17982	Asia	false	false
0.0299846	Asia	false	false
0	Asia	false	false
0.0500667	Asia	false	false
0.140036	Asia	false	false
0.0200308	Asia	false	false
0.0499958	Asia	false	false
0.139797	Asia	false	false
0.219975	Asia	false	false
0.189654	Asia	false	false
0.419193	Asia	false	false
0.250024	Asia	false	false
0.100076	Asia	false	false
0.109947	Asia	false	false
0.0500274	Asia	false	false
0.0399155	Asia	false	false
0.189769	Asia	false	false
0.0400443	Asia	false	false
0.0400373	Asia	false	false
0.229595	Asia	false	false
0.150002	Asia	false	false
0.0799574	Asia	false	false
0.0899965	Asia	false	false
0.120207	Asia	false	false
0.11027	Asia	false	false
0.350878	Asia	false	false
1.48769	Asia	false	false
3.39369	Asia	false	false
2.84177	Asia	false	false
2.93906	Asia	false	false
3.21302	Asia	false	false
3.21567	Asia	false	false
3.02271	Asia	false	false
3.09401	Asia	false	false
3.20341	Asia	false	false
2.11161	Asia	false	false
1.92357	Asia	false	false
1.13867	Asia	false	false
4.18313	Asia	false	false
3.76165	Asia	false	false
2.68503	Asia	false	false
2.70503	Asia	false	false
2.39625	Asia	false	false
2.03681	Asia	false	false
1.78689	Asia	false	false
1.30918	Asia	false	false
1.56674	Asia	false	false
1.68958	Asia	false	false
1.37792	Asia	false	false
1.45779	Asia	false	false
1.44035	Asia	false	false
1.85696	Asia	false	false
2.54526	Asia	false	false
3.02465	Asia	false	false
3.12511	Asia	false	false
1.51063	Asia	false	false
1.30753	Asia	false	false
1.27038	Asia	false	false
0.900363	Asia	false	false
0.839972	Asia	false	false
1.08954	Asia	false	false
0.779614	Asia	false	false
0.329788	Asia	false	false
0.360019	Asia	false	false
0.379355	Asia	false	false
0.379297	Asia	false	false
0.620244	Asia	false	false
0.680289	Asia	false	false
0.748493	Asia	false	false
0.0100009	Asia	false	false
0.569784	Asia	false	false
2.05775	Asia	false	false
0.230526	Asia	false	false
0.319362	Asia	false	false
0.179998	Asia	false	false
0.0800799	Asia	false	false
0.130179	Asia	false	false
0.210325	Asia	false	false
0.220357	Asia	false	false
0.220385	Asia	false	false
0.249928	Asia	false	false
0.489928	Asia	false	false
0.759961	Asia	false	false
0.820067	Asia	false	false
0.860171	Asia	false	false
0.930623	Asia	false	false
0.900958	Asia	false	false
0.660413	Asia	false	false
1.7171	Asia	false	false
1.72152	Asia	false	false
0.800369	Asia	false	false
0.269613	Asia	false	false
0.259821	Asia	false	false
0.310012	Asia	false	false
0.379294	Asia	false	false
0.439228	Asia	false	false
0.630478	Asia	false	false
0.430246	Asia	false	false
0.581421	Asia	false	false
1.27466	Asia	false	false
1.90573	Asia	false	false
3.70295	Asia	false	false
3.37287	Asia	false	false
3.42094	Asia	false	false
2.49609	Asia	false	false
2.59869	Asia	false	false
1.50885	Asia	false	false
0.619721	Asia	false	false
0.580292	Asia	false	false
0.269563	Asia	false	false
0.0899031	Asia	false	false
0.029953	Asia	false	false
0	Asia	false	false
0.099851	Asia	false	false
0	Asia	false	false
0.0300077	Asia	false	false
0.119908	Asia	false	false
0.0299909	Asia	false	false
0	Asia	false	false
0.38037	Asia	false	false
0.0900321	Asia	false	false
0.0500501	Asia	false	false
0.0600449	Asia	false	false
1.42728	Africa	false	false
1.58393	Africa	false	false
1.1493	Africa	false	false
0.858151	Africa	false	false
1.64387	Africa	false	false
1.45517	Africa	false	false
0.663206	Africa	false	false
0.551722	Africa	false	false
1.78811	unknown	false	false
0.950034	Africa	false	false
1.14053	Africa	false	false
0.861136	Africa	false	false
0	Asia	false	false
0	Asia	false	false
0.0802539	Africa	false	false
0	Africa	true	false
1.14075	Africa	false	false
2.54536	Africa	true	false
0.0201004	Africa	false	false
0.271054	Africa	false	false
2.31245	Africa	false	false
2.9336	Africa	false	false
1.68912	Africa	true	false
0.693241	Africa	false	false
0.12036	Africa	false	false
0.0100424	Africa	true	false
0.0901171	Africa	false	false
0.781661	Africa	false	false
0.0501833	Africa	true	false
0.894063	Africa	true	false
0	Africa	false	false
0.0601343	Africa	false	false
0.620794	Africa	false	false
0	Africa	false	false
0	Africa	false	false
0	Africa	false	false
0.0100054	Africa	false	false
0	Africa	false	false
0	Africa	false	false
0	Africa	false	false
0.0802676	Africa	false	false
0.0501113	Africa	false	false
0	Africa	false	false
0.431766	Africa	false	false
0.722023	Africa	false	false
4.78413	Africa	true	false
3.29608	Africa	false	false
2.17315	Africa	true	false
0.410127	Africa	true	false
3.00716	Africa	true	false
0.833984	North America	false	false
1.01867	North America	false	false
1.07838	North America	false	false
1.9085	North America	false	false
0.7015	North America	false	false
0.631254	North America	false	false
7.27457	North America	false	false
6.34271	North America	false	false
0.180642	North America	false	false
0.351467	North America	false	false
0.100595	North America	false	false
0.0301727	North America	false	false
1.4687	North America	false	false
1.91379	North America	false	false
2.08387	North America	false	false
0.0600065	North America	false	false
0	North America	false	false
3.57056	North America	false	false
3.50657	North America	false	false
3.61859	North America	false	false
4.16418	North America	false	false
25	North America	false	false
0	Africa	false	false
2.09293	Africa	true	false
1.33368	Africa	false	false
0.812815	Africa	false	false
0.200577	Africa	false	false
0.040107	Africa	false	false
1.49442	Africa	false	false
1.70225	Africa	false	false
2.09081	Africa	false	false
0.0500909	Africa	false	false
1.51007	Africa	false	false
1.32291	Africa	false	false
1.7739	Africa	true	false
1.5835	Africa	false	false
0.0800896	Africa	false	false
1.20153	Africa	false	false
0.969976	Africa	false	false
0.40104	Africa	false	false
0.300495	Africa	false	false
0.500911	Africa	false	false
0.601123	Africa	false	false
3.45326	Africa	true	false
3.58941	Africa	true	false
3.0305	Africa	true	false
3.95244	Africa	true	false
0	Africa	false	false
0.0301793	Europe	false	false
0.663009	Europe	false	false
0.823953	Europe	false	false
1.32625	Europe	false	false
0.0200939	Europe	false	false
0	Europe	false	false
0.421545	Europe	true	false
0.211255	Europe	false	false
0.322058	Europe	false	false
1.20708	Europe	false	false
0	Europe	false	false
0.322274	Europe	false	false
0.0703403	Europe	false	false
0.0804119	Europe	false	false
0.160801	Europe	true	false
0.0402563	Europe	false	false
0.0801365	Europe	false	false
0	Europe	false	false
0	Europe	false	false
0	Europe	false	false
0	Europe	false	false
0.0300556	Europe	false	false
0	Europe	true	false
0	Europe	false	false
1.40544	Europe	true	false
1.62453	Europe	true	false
5.31601	Europe	true	false
6.03125	Europe	true	false
5.14736	Europe	true	false
6.5437	Europe	true	false
0.613423	Europe	false	false
0.0100596	Europe	false	false
0.0702687	Europe	false	false
0	Europe	true	false
2.19927	Europe	false	false
0	Europe	false	false
0	Europe	false	false
0	Europe	false	false
0	Europe	false	false
0	Europe	false	false
0	Europe	false	false
0	Europe	false	false
0.170784	Europe	false	false
0.181103	Europe	false	false
0	Europe	true	false
0.140393	Europe	true	false
0	Europe	false	false
0	Europe	false	false
0	Europe	false	false
0.0200831	Europe	true	false
0	Europe	true	false
2.23999	Europe	true	false
1.91205	Europe	true	false
2.3944	Europe	true	false
2.58477	Europe	true	false
2.21354	Europe	true	false
0.865283	Europe	true	false
0.985969	Europe	true	false
0.291209	Europe	true	false
0.813617	Europe	true	false
0.411533	Europe	false	false
0.10054	Europe	false	false
0.0703038	Europe	false	false
0	Europe	false	false
0.04019	Europe	false	false
0.100297	Europe	false	false
0.281088	Europe	false	false
0.0401824	Europe	false	false
0.0502708	Europe	false	false
0.0502388	Europe	false	false
0.0805166	Europe	false	false
0.0301164	Europe	false	false
0.0804701	Europe	false	false
1.12584	Oceania	false	false
0	Oceania	false	false
5.60173	Oceania	false	false
1.87507	Europe	false	false
1.92757	Europe	false	false
1.74875	Europe	false	false
0.0602027	Europe	false	false
0.0500518	Europe	false	false
0.461078	Europe	false	false
3.08328	Europe	false	false
3.87703	Europe	false	false
0.991318	Europe	false	false
0.100292	Europe	false	false
1.18588	Europe	false	false
1.2051	Europe	false	false
1.72321	Europe	false	false
0	Europe	true	false
4.12371	Europe	false	false
2.6498	Europe	true	false
2.0368	Europe	true	false
0.0400745	Europe	true	false
0.0502187	North America	false	false
0.311336	North America	false	false
0.331485	North America	false	false
0.66288	North America	false	false
0.442497	North America	false	false
0.28102	North America	false	false
0.100454	North America	false	false
0	North America	false	true
0.281061	North America	false	true
0.110204	North America	false	false
0.170696	North America	false	true
0.359661	North America	false	false
0.279848	North America	false	false
0.170492	Asia	false	false
0	Asia	false	false
0.030026	Asia	false	false
0.750881	Asia	false	false
0	Oceania	true	false
0.080424	Oceania	true	false
0.120644	Oceania	true	false
0.391482	Oceania	false	false
0.0100426	Europe	false	false
0.0200468	Europe	false	false
0	Europe	false	false
0.0300606	Europe	false	false
0	Europe	false	false
0	Europe	false	false
1.47823	Europe	false	false
0.0401327	Oceania	true	false
0.422009	Oceania	true	false
0.692226	Oceania	true	false
0.0602071	Oceania	true	false
0.0804067	Oceania	true	false
0.0904066	Oceania	true	false
4.71942	Oceania	true	false
0.170597	Oceania	true	false
0.812807	Oceania	false	false
0.89258	Oceania	false	false
1.96895	Oceania	false	false
5.15829	Oceania	true	false
0.331355	Oceania	true	false
6.04072	Oceania	true	false
6.5872	Oceania	true	false
0.130463	Oceania	true	false
5.68963	Oceania	true	false
5.13098	Oceania	true	false
0.0100534	Oceania	true	false
9.07625	Oceania	true	false
10.6272	Oceania	true	false
10.4275	Oceania	true	false
10.9735	Oceania	true	false
10.7126	Oceania	true	false
2.21351	Oceania	true	false
1.4	Oceania	true	false
0.241023	Oceania	true	false
0.0601614	Oceania	true	false
0.0500763	Oceania	true	false
0.0201008	North America	false	false
0.0100202	North America	false	false
0	North America	false	false
0	North America	false	false
3.28451	North America	false	false
0.330352	North America	false	false
0	Asia	false	false
0	Asia	false	false
0	North America	false	true
0	North America	false	true
0	North America	false	true
0	North America	false	true
0	North America	false	true
0	North America	false	true
0.0200626	North America	false	false
0	North America	false	true
0.0100556	North America	false	true
0.110547	North America	false	true
0	North America	false	true
0.100435	North America	false	true
0	North America	false	true
0	North America	false	false
0	North America	false	false
0	North America	false	true
0	North America	false	true
0.180612	North America	false	true
0.210714	North America	false	true
0.221061	North America	false	true
0.130404	North America	false	true
0.390309	North America	false	true
0.0903085	North America	false	true
0	North America	false	true
0	North America	false	true
0	North America	false	true
0	North America	false	true
0	North America	false	true
0.090501	North America	false	true
0.0301464	North America	false	true
0	North America	false	true
1.34603	Oceania	false	false
1.32456	Oceania	false	false
1.3245	Oceania	false	false
0.953549	Oceania	false	false
0.572358	Oceania	false	false
0.321118	Oceania	false	false
0.36174	Oceania	false	false
0.341231	Oceania	false	false
0.371478	Oceania	false	false
0.331044	Oceania	false	false
0.411714	Oceania	false	false
0.401349	Oceania	false	false
0.963397	Oceania	false	false
1.02278	Oceania	false	false
1.28338	Oceania	false	false
1.01417	Oceania	false	false
0.752313	Oceania	false	false
0.832285	Oceania	false	false
1.16487	Oceania	false	false
1.11315	Oceania	false	false
1.39818	Oceania	false	false
0	Asia	false	true
0	Asia	false	true
0	Asia	false	true
0	Asia	false	true
0	Asia	false	true
0	Asia	false	true
0	Asia	false	true
0.18074	Asia	false	true
0	Asia	false	true
0	Asia	false	true
0	Asia	false	true
0.0100429	Asia	false	true
0.0100104	Asia	false	true
0	Asia	false	true
0	Asia	false	true
0	Asia	false	true
0.00997168	Asia	false	true
0	Asia	false	true
0	Asia	false	true
0	Asia	false	true
0.562296	Asia	false	true
0.100095	Asia	false	true
0	Asia	false	true
0	Asia	false	true
1.73652	Europe	true	false
0.964289	Europe	true	false
1.48714	Europe	true	false
0.371959	Europe	true	false
0.050284	Europe	true	true
0	Europe	false	true
0	Europe	false	true
0	Europe	false	true
0	Europe	false	false
0.100115	Europe	false	false
0.260708	Europe	false	false
0	Europe	false	false
0.661454	Europe	false	false
0.0800662	Europe	false	false
0.130098	Europe	false	false
0.0400791	Europe	false	false
0.0200631	Europe	false	false
0.420879	Europe	false	false
2.18967	Europe	false	false
0.03009	Europe	false	false
0	Europe	false	false
0.320273	Europe	false	false
1.54904	Europe	false	false
0.831061	Europe	false	false
0.901692	Europe	false	false
0	Europe	false	false
1.60844	Europe	true	false
2.84126	Europe	true	false
0.330917	Europe	false	false
1.61158	Europe	true	false
1.46341	Europe	true	false
1.60239	Europe	true	false
0.130452	Europe	true	false
2.19335	Europe	false	false
2.32058	Europe	false	false
0.830679	Europe	true	false
0.611298	Europe	true	false
2.14322	Europe	true	false
2.73316	Europe	true	false
1.41501	Europe	true	false
1.25282	Europe	true	false
0.370146	Europe	true	false
0.600895	Europe	true	false
0.150362	Europe	true	false
0.0200531	Europe	false	false
0.602953	Europe	false	false
0.430851	Europe	false	false
0.070161	Europe	false	false
0.210367	Europe	true	false
0.921709	Europe	false	false
0	Europe	false	false
0.16067	Europe	true	false
0	Europe	false	false
0.221404	Europe	false	false
0.0704227	Europe	false	false
0.150944	Europe	true	false
0.0402113	Europe	true	false
0	Europe	false	false
0.020118	Europe	false	false
0	Europe	false	false
0.0200423	Europe	false	false
[truncated: 166,657 more rows]

## Sheet: Sup_fig_2
PANEL A						PANEL B
		Purple	Orange	Blue				Purple	Orange	Blue
coastline_latitude	coastline_longitude	filtered_on_steep_slope_within_infra_free_width	filtered_on_intersection_with_coastline_within_infra_free_width	filtered_north_of_60_degrees_north		coastline_latitude	coastline_longitude	filtered_on_steep_slope_within_heavy_infra_free_width	filtered_on_intersection_with_coastline_within_heavy_infra_free_width	filtered_north_of_60_degrees_north
40.0014	128.212	0	0	0		40.0014	128.212	0	0	0
39.9944	128.217	0	0	0		39.9944	128.217	0	1	0
39.9939	128.223	0	0	0		39.9939	128.223	0	1	0
39.9893	128.212	0	0	0		39.9893	128.212	0	1	0
40.005	128.186	0	1	0		40.005	128.186	0	1	0
39.9988	128.198	0	1	0		39.9988	128.198	0	1	0
10.8646	92.4594	0	0	0		10.8646	92.4594	0	0	0
10.6531	92.5707	0	0	0		10.6531	92.5707	0	1	0
10.6412	92.5554	0	1	0		10.6412	92.5554	0	1	0
10.6337	92.5492	0	1	0		10.6337	92.5492	0	1	0
10.6163	92.5408	0	1	0		10.6163	92.5408	0	1	0
10.5972	92.5421	0	0	0		10.5972	92.5421	0	0	0
10.5879	92.558	0	1	0		10.5879	92.558	0	1	0
10.5272	92.47	0	1	0		10.5272	92.47	0	1	0
10.5343	92.4636	0	1	0		10.5343	92.4636	0	1	0
10.5395	92.4558	0	0	0		10.5395	92.4558	0	0	0
10.5435	92.447	0	0	0		10.5435	92.447	0	1	0
10.5465	92.4379	0	0	0		10.5465	92.4379	0	1	0
10.5483	92.4284	0	0	0		10.5483	92.4284	0	1	0
10.5346	92.3822	0	0	0		10.5346	92.3822	0	0	0
10.5857	92.4095	0	0	0		10.5857	92.4095	0	0	0
10.6112	92.4179	0	0	0		10.6112	92.4179	0	0	0
10.6199	92.4182	0	0	0		10.6199	92.4182	0	1	0
10.6472	92.4081	0	0	0		10.6472	92.4081	0	0	0
10.6554	92.4029	0	0	0		10.6554	92.4029	0	0	0
10.663	92.3969	0	0	0		10.663	92.3969	0	0	0
10.7804	92.3732	0	0	0		10.7804	92.3732	0	0	0
3.01922	101.25	0	1	0		3.01922	101.25	0	1	0
3.01808	101.247	0	1	0		3.01808	101.247	0	1	0
3.01922	101.25	0	1	0		3.01922	101.25	0	1	0
-0.434514	-90.2899	0	0	0		-0.434514	-90.2899	0	0	0
-0.475134	-90.298	0	1	0		-0.475134	-90.298	0	1	0
-0.465501	-90.2953	0	1	0		-0.465501	-90.2953	0	1	0
-0.444984	-90.2829	0	0	0		-0.444984	-90.2829	0	1	0
39.2612	122.584	0	0	0		39.2612	122.584	0	1	0
39.258	122.572	0	0	0		39.258	122.572	0	1	0
39.2716	122.568	0	1	0		39.2716	122.568	0	1	0
39.2728	122.557	0	1	0		39.2728	122.557	0	1	0
39.2789	122.538	0	0	0		39.2789	122.538	0	1	0
39.2844	122.529	0	0	0		39.2844	122.529	0	0	0
39.2872	122.519	0	0	0		39.2872	122.519	0	0	0
39.2985	122.507	0	1	0		39.2985	122.507	0	1	0
39.2992	122.525	0	0	0		39.2992	122.525	0	0	0
39.3025	122.531	0	0	1		39.3025	122.531	0	1	1
39.3058	122.536	0	0	0		39.3058	122.536	0	0	0
39.2963	122.543	0	0	0		39.2963	122.543	0	0	0
39.2889	122.544	0	0	0		39.2889	122.544	0	0	0
39.2888	122.55	0	1	0		39.2888	122.55	0	1	0
39.2961	122.556	0	1	0		39.2961	122.556	0	1	0
39.2942	122.56	0	0	0		39.2942	122.56	0	0	0
39.2876	122.567	0	1	0		39.2876	122.567	0	1	0
39.2818	122.575	0	0	0		39.2818	122.575	0	0	0
39.2789	122.585	0	0	0		39.2789	122.585	0	0	0
39.2773	122.595	0	0	0		39.2773	122.595	0	0	0
39.2782	122.606	0	0	0		39.2782	122.606	0	0	0
39.2792	122.617	0	0	0		39.2792	122.617	0	0	0
39.2816	122.626	0	0	0		39.2816	122.626	0	0	0
39.2866	122.629	0	0	0		39.2866	122.629	0	0	0
39.2869	122.637	0	0	0		39.2869	122.637	0	0	0
39.2795	122.643	0	0	0		39.2795	122.643	0	0	0
39.2751	122.652	0	0	0		39.2751	122.652	0	0	0
39.2712	122.661	0	1	0		39.2712	122.661	0	1	0
39.2687	122.668	0	0	0		39.2687	122.668	0	0	0
39.2595	122.668	0	0	0		39.2595	122.668	0	0	0
39.2562	122.659	0	0	0		39.2562	122.659	0	0	0
39.2622	122.651	0	0	0		39.2622	122.651	0	0	0
39.2653	122.64	0	0	0		39.2653	122.64	0	0	0
39.2646	122.63	0	0	0		39.2646	122.63	0	0	0
39.2701	122.599	0	0	0		39.2701	122.599	0	0	0
39.2701	122.585	0	0	0		39.2701	122.585	0	0	0
39.0123	122.742	0	0	0		39.0123	122.742	0	0	0
39.0155	122.731	0	0	0		39.0155	122.731	0	0	0
39.0168	122.722	0	0	0		39.0168	122.722	0	0	0
39.0198	122.717	0	0	0		39.0198	122.717	0	0	0
39.0355	122.709	0	0	0		39.0355	122.709	0	0	0
39.033	122.744	0	0	0		39.033	122.744	0	0	0
39.026	122.748	0	0	0		39.026	122.748	0	0	0
39.0212	122.748	0	0	0		39.0212	122.748	0	0	0
39.0175	122.757	0	0	0		39.0175	122.757	0	0	0
40.7507	13.91	0	0	0		40.7507	13.91	0	0	0
40.7505	13.9171	0	0	0		40.7505	13.9171	0	0	0
40.7448	13.9426	0	0	0		40.7448	13.9426	0	0	0
40.7391	13.9556	0	0	0		40.7391	13.9556	0	0	0
40.732	13.9618	0	0	0		40.732	13.9618	0	0	0
40.7012	13.9082	0	0	0		40.7012	13.9082	0	0	0
40.6995	13.895	0	0	0		40.6995	13.895	0	0	0
40.7	13.8823	0	0	0		40.7	13.8823	0	0	0
40.7174	13.8613	0	0	0		40.7174	13.8613	0	0	0
40.7287	13.858	0	0	0		40.7287	13.858	0	0	0
40.7372	13.8541	0	0	0		40.7372	13.8541	0	0	0
40.7381	13.8577	0	0	0		40.7381	13.8577	0	0	0
40.7402	13.8615	0	1	0		40.7402	13.8615	0	1	0
1.27585	103.663	0	0	0		1.27585	103.663	0	0	0
1.28732	103.68	0	0	0		1.28732	103.68	0	0	0
1.28726	103.693	0	0	0		1.28726	103.693	0	0	0
1.29112	103.705	0	0	0		1.29112	103.705	0	0	0
1.29118	103.715	0	1	0		1.29118	103.715	0	1	0
1.29102	103.72	0	0	0		1.29102	103.72	0	1	0
1.28461	103.726	0	1	0		1.28461	103.726	0	1	0
1.27876	103.733	0	0	0		1.27876	103.733	0	0	0
1.27002	103.731	0	0	0		1.27002	103.731	0	0	0
1.26998	103.73	0	0	0		1.26998	103.73	0	0	0
1.26806	103.727	0	0	0		1.26806	103.727	0	0	0
1.26151	103.712	0	0	0		1.26151	103.712	0	0	0
1.25197	103.699	0	0	0		1.25197	103.699	0	0	0
1.25771	103.694	0	0	0		1.25771	103.694	0	0	0
1.25698	103.686	0	0	0		1.25698	103.686	0	0	0
1.24716	103.689	0	0	0		1.24716	103.689	0	0	0
1.23783	103.667	0	0	0		1.23783	103.667	0	0	0
-0.289007	-91.542	0	0	0		-0.289007	-91.542	0	0	0
-0.284911	-91.5332	0	0	0		-0.284911	-91.5332	0	0	0
-0.265706	-91.4824	0	0	0		-0.265706	-91.4824	0	0	0
-0.263132	-91.4729	0	0	0		-0.263132	-91.4729	0	0	0
-0.262472	-91.4643	0	0	0		-0.262472	-91.4643	0	0	0
-0.262536	-91.4564	0	0	0		-0.262536	-91.4564	0	0	0
-0.264351	-91.4497	0	0	0		-0.264351	-91.4497	0	0	0
-0.276443	-91.4403	0	1	0		-0.276443	-91.4403	0	1	0
-0.27708	-91.429	0	1	0		-0.27708	-91.429	0	1	0
-0.284608	-91.4217	0	1	0		-0.284608	-91.4217	0	1	0
-0.288952	-91.4123	0	1	0		-0.288952	-91.4123	0	1	0
-0.330549	-91.3944	0	1	0		-0.330549	-91.3944	0	1	0
-0.334368	-91.3868	0	1	0		-0.334368	-91.3868	0	1	0
-0.345927	-91.3855	0	1	0		-0.345927	-91.3855	0	1	0
-0.351329	-91.3809	0	1	0		-0.351329	-91.3809	0	1	0
-0.38584	-91.3789	0	1	0		-0.38584	-91.3789	0	1	0
-0.424834	-91.3884	0	1	0		-0.424834	-91.3884	0	1	0
-0.446754	-91.3886	0	1	0		-0.446754	-91.3886	0	1	0
-0.456517	-91.3907	0	1	0		-0.456517	-91.3907	0	1	0
-0.477289	-91.4082	0	1	0		-0.477289	-91.4082	0	1	0
-0.494502	-91.4279	0	1	0		-0.494502	-91.4279	0	1	0
-0.49473	-91.4382	0	1	0		-0.49473	-91.4382	0	1	0
-0.496124	-91.4472	0	1	0		-0.496124	-91.4472	0	1	0
-0.49725	-91.4561	0	0	0		-0.49725	-91.4561	0	0	0
-0.50005	-91.4662	0	0	0		-0.50005	-91.4662	0	0	0
-0.50159	-91.4758	0	0	0		-0.50159	-91.4758	0	0	0
-0.501514	-91.4853	0	0	0		-0.501514	-91.4853	0	0	0
-0.506239	-91.5031	0	0	0		-0.506239	-91.5031	0	0	0
-0.505159	-91.5119	0	0	0		-0.505159	-91.5119	0	0	0
-0.501354	-91.5198	0	0	0		-0.501354	-91.5198	0	0	0
-0.498764	-91.5284	0	0	0		-0.498764	-91.5284	0	0	0
-0.497553	-91.5349	0	0	0		-0.497553	-91.5349	0	0	0
-0.493355	-91.5422	0	0	0		-0.493355	-91.5422	0	0	0
-0.47098	-91.6121	0	1	0		-0.47098	-91.6121	0	1	0
-0.444928	-91.6276	0	0	0		-0.444928	-91.6276	0	1	0
-0.434839	-91.631	0	0	0		-0.434839	-91.631	0	0	0
-0.347655	-91.6523	0	0	0		-0.347655	-91.6523	0	0	0
-0.338381	-91.6549	0	0	0		-0.338381	-91.6549	0	0	0
-0.319959	-91.6607	0	0	0		-0.319959	-91.6607	0	0	0
-7.13127	114.554	0	0	0		-7.13127	114.554	0	0	0
-7.1333	114.565	0	0	0		-7.1333	114.565	0	0	0
-7.13127	114.554	0	1	0		-7.13127	114.554	0	1	0
-0.303505	-91.1003	0	1	0		-0.303505	-91.1003	0	1	0
-0.343459	-91.0515	0	1	0		-0.343459	-91.0515	0	1	0
-0.345639	-91.0421	0	1	0		-0.345639	-91.0421	0	1	0
-0.394315	-90.9911	0	1	0		-0.394315	-90.9911	0	1	0
-0.441047	-90.9534	0	0	0		-0.441047	-90.9534	0	0	0
-0.465601	-90.9447	0	0	0		-0.465601	-90.9447	0	0	0
-0.483685	-90.9433	1	0	0		-0.483685	-90.9433	1	0	0
-0.493008	-90.9468	0	1	0		-0.493008	-90.9468	0	1	0
-0.535021	-90.9499	0	1	0		-0.535021	-90.9499	0	1	0
-0.544629	-90.9502	0	0	0		-0.544629	-90.9502	0	0	0
-0.553021	-90.9535	0	0	0		-0.553021	-90.9535	0	0	0
-0.676237	-90.8523	0	0	0		-0.676237	-90.8523	0	0	0
-0.705093	-90.8304	0	0	0		-0.705093	-90.8304	0	0	0
-0.749239	-90.7897	0	0	0		-0.749239	-90.7897	0	0	0
-0.753709	-90.7838	1	0	0		-0.753709	-90.7838	1	0	0
-0.763277	-90.7824	0	0	0		-0.763277	-90.7824	0	0	0
-0.774385	-90.7957	0	0	0		-0.774385	-90.7957	0	0	0
-0.7816	-90.7964	0	0	0		-0.7816	-90.7964	0	0	0
-0.81656	-90.8287	0	0	0		-0.81656	-90.8287	0	0	0
-0.825481	-90.8294	1	0	0		-0.825481	-90.8294	1	0	0
-0.962765	-90.9608	1	0	0		-0.962765	-90.9608	1	0	0
-0.95902	-90.9669	1	0	0		-0.95902	-90.9669	1	0	0
-0.958269	-90.9774	0	0	0		-0.958269	-90.9774	0	0	0
-0.989179	-91.0316	0	0	0		-0.989179	-91.0316	0	0	0
-0.998512	-91.0525	1	0	0		-0.998512	-91.0525	1	0	0
-1.00151	-91.0617	0	0	0		-1.00151	-91.0617	0	0	0
-1.00584	-91.0802	0	0	0		-1.00584	-91.0802	0	0	0
-0.834415	-91.4724	1	0	0		-0.834415	-91.4724	1	0	0
-0.829518	-91.4646	1	0	0		-0.829518	-91.4646	1	0	0
-0.823727	-91.4578	0	0	0		-0.823727	-91.4578	0	0	0
-0.817407	-91.4519	1	0	0		-0.817407	-91.4519	1	0	0
-0.809665	-91.4461	1	0	0		-0.809665	-91.4461	1	0	0
-0.803935	-91.4406	1	0	0		-0.803935	-91.4406	1	0	0
-0.796675	-91.4358	0	0	0		-0.796675	-91.4358	0	0	0
-0.78872	-91.4338	0	1	0		-0.78872	-91.4338	0	1	0
-0.785754	-91.4245	0	0	0		-0.785754	-91.4245	0	0	0
-0.782573	-91.4171	0	1	0		-0.782573	-91.4171	0	1	0
-0.769529	-91.4069	0	0	0		-0.769529	-91.4069	0	0	0
-0.766885	-91.4009	1	0	0		-0.766885	-91.4009	1	0	0
-0.764509	-91.3908	1	0	0		-0.764509	-91.3908	1	0	0
-0.761993	-91.3824	0	0	0		-0.761993	-91.3824	0	0	0
-0.749771	-91.3702	1	0	0		-0.749771	-91.3702	1	0	0
-0.74066	-91.3656	1	0	0		-0.74066	-91.3656	1	0	0
-0.738598	-91.3579	0	0	0		-0.738598	-91.3579	0	0	0
-0.730949	-91.3513	0	0	0		-0.730949	-91.3513	0	0	0
-0.72502	-91.3441	0	0	0		-0.72502	-91.3441	0	0	0
-0.72103	-91.342	0	0	0		-0.72103	-91.342	0	0	0
-0.694026	-91.3142	0	0	0		-0.694026	-91.3142	0	0	0
-0.69434	-91.3056	0	0	0		-0.69434	-91.3056	0	0	0
-0.694042	-91.2978	0	0	0		-0.694042	-91.2978	0	0	0
-0.691697	-91.2881	0	0	0		-0.691697	-91.2881	0	0	0
-0.69394	-91.2782	0	0	0		-0.69394	-91.2782	0	0	0
-0.693489	-91.2716	0	0	0		-0.693489	-91.2716	0	0	0
-0.689045	-91.266	0	0	0		-0.689045	-91.266	0	0	0
-0.682014	-91.2494	0	0	0		-0.682014	-91.2494	0	0	0
-0.674289	-91.2352	0	0	0		-0.674289	-91.2352	0	0	0
-0.383093	-91.2563	0	1	0		-0.383093	-91.2563	0	1	0
-0.35121	-91.2902	0	1	0		-0.35121	-91.2902	0	1	0
-0.34932	-91.2955	0	1	0		-0.34932	-91.2955	0	1	0
-0.34253	-91.322	0	0	0		-0.34253	-91.322	0	0	0
-0.224408	-91.3931	1	0	0		-0.224408	-91.3931	1	0	0
-0.219401	-91.3917	1	0	0		-0.219401	-91.3917	1	0	0
-0.210147	-91.3904	0	0	0		-0.210147	-91.3904	0	0	0
-0.205722	-91.3818	0	0	0		-0.205722	-91.3818	0	0	0
-0.189575	-91.3893	1	0	0		-0.189575	-91.3893	1	0	0
-0.171086	-91.3987	1	0	0		-0.171086	-91.3987	1	0	0
-0.16277	-91.4049	1	0	0		-0.16277	-91.4049	1	0	0
-0.153233	-91.4053	1	0	0		-0.153233	-91.4053	1	0	0
-0.13107	-91.405	1	0	0		-0.13107	-91.405	1	0	0
-0.111691	-91.4055	1	0	0		-0.111691	-91.4055	1	0	0
-0.0703098	-91.4079	1	0	0		-0.0703098	-91.4079	1	0	0
-0.0450674	-91.4102	1	0	0		-0.0450674	-91.4102	1	0	0
-0.023413	-91.4281	0	0	0		-0.023413	-91.4281	0	0	0
-0.01572	-91.4582	0	0	0		-0.01572	-91.4582	0	0	0
-0.0189485	-91.4783	0	0	0		-0.0189485	-91.4783	0	0	0
-0.0219515	-91.4851	1	0	0		-0.0219515	-91.4851	1	0	0
-0.0303527	-91.5003	0	0	0		-0.0303527	-91.5003	0	0	0
-0.0344124	-91.5078	0	0	0		-0.0344124	-91.5078	0	1	0
0.0491161	-91.5128	0	0	0		0.0491161	-91.5128	0	0	0
0.0565861	-91.509	0	1	0		0.0565861	-91.509	0	1	0
0.0716524	-91.4985	0	0	0		0.0716524	-91.4985	0	0	0
0.0931479	-91.4903	0	1	0		0.0931479	-91.4903	0	1	0
0.100673	-91.4858	0	1	0		0.100673	-91.4858	0	1	0
0.104286	-91.4773	0	0	0		0.104286	-91.4773	0	0	0
0.105453	-91.4692	0	0	0		0.105453	-91.4692	0	0	0
0.109406	-91.4519	0	1	0		0.109406	-91.4519	0	1	0
0.116423	-91.4259	0	1	0		0.116423	-91.4259	0	1	0
0.119947	-91.4167	0	1	0		0.119947	-91.4167	0	1	0
0.119112	-91.4102	0	1	0		0.119112	-91.4102	0	1	0
0.123922	-91.401	0	1	0		0.123922	-91.401	0	1	0
0.131641	-91.3865	0	1	0		0.131641	-91.3865	0	1	0
0.159457	-91.3556	0	0	0		0.159457	-91.3556	0	0	0
0.160365	-91.3483	0	1	0		0.160365	-91.3483	0	1	0
0.160305	-91.3413	0	1	0		0.160305	-91.3413	0	1	0
0.145836	-91.3295	0	1	0		0.145836	-91.3295	0	1	0
0.136006	-91.3171	0	0	0		0.136006	-91.3171	0	0	0
0.130222	-91.3109	0	0	0		0.130222	-91.3109	0	0	0
0.121123	-91.3061	0	0	0		0.121123	-91.3061	0	0	0
0.101946	-91.3033	0	0	0		0.101946	-91.3033	0	0	0
0.0934786	-91.2975	0	1	0		0.0934786	-91.2975	0	1	0
0.0850466	-91.297	0	1	0		0.0850466	-91.297	0	1	0
0.0798634	-91.2941	0	0	0		0.0798634	-91.2941	0	0	0
0.0706882	-91.2905	0	0	0		0.0706882	-91.2905	0	0	0
0.0420607	-91.2713	0	0	0		0.0420607	-91.2713	0	0	0
0.028345	-91.2573	0	0	0		0.028345	-91.2573	0	0	0
0.024491	-91.2501	0	1	0		0.024491	-91.2501	0	1	0
24.797	54.6517	0	0	0		24.797	54.6517	0	0	0
24.801	54.6565	0	1	0		24.801	54.6565	0	1	0
24.7929	54.649	0	1	0		24.7929	54.649	0	1	0
24.7996	54.6418	0	1	0		24.7996	54.6418	0	1	0
24.805	54.6352	0	0	0		24.805	54.6352	0	0	0
1.38491	104.074	0	0	0		1.38491	104.074	0	0	0
1.38124	104.064	0	0	0		1.38124	104.064	0	0	0
26.239	50.4663	0	0	0		26.239	50.4663	0	0	0
26.2339	50.4783	0	0	0		26.2339	50.4783	0	0	0
26.2354	50.4896	0	1	0		26.2354	50.4896	0	1	0
26.238	50.5123	0	1	0		26.238	50.5123	0	1	0
26.2367	50.5132	0	0	0		26.2367	50.5132	0	0	0
26.2371	50.5192	0	0	0		26.2371	50.5192	0	0	0
26.2401	50.5257	0	0	0		26.2401	50.5257	0	0	0
26.2437	50.5413	0	0	0		26.2437	50.5413	0	0	0
26.2454	50.5511	0	0	0		26.2454	50.5511	0	0	0
26.2415	50.5557	0	0	0		26.2415	50.5557	0	0	0
26.2419	50.5595	0	0	0		26.2419	50.5595	0	0	0
26.2464	50.6039	0	0	0		26.2464	50.6039	0	0	0
26.2442	50.5996	0	0	0		26.2442	50.5996	0	0	0
26.2333	50.6	0	0	0		26.2333	50.6	0	0	0
26.2096	50.623	0	0	0		26.2096	50.623	0	0	0
26.2003	50.6116	0	0	0		26.2003	50.6116	0	0	0
26.201	50.5717	0	0	0		26.201	50.5717	0	0	0
26.1999	50.5673	0	0	0		26.1999	50.5673	0	0	0
26.196	50.5638	0	0	0		26.196	50.5638	0	0	0
26.1789	50.5679	0	0	0		26.1789	50.5679	0	0	0
26.1658	50.5808	0	0	0		26.1658	50.5808	0	0	0
26.161	50.5878	0	0	0		26.161	50.5878	0	0	0
26.1514	50.5973	0	0	0		26.1514	50.5973	0	0	0
26.1478	50.6024	0	1	0		26.1478	50.6024	0	1	0
26.1474	50.6118	0	0	0		26.1474	50.6118	0	0	0
26.1065	50.6213	0	0	0		26.1065	50.6213	0	0	0
26.0945	50.6292	0	0	0		26.0945	50.6292	0	0	0
26.0823	50.629	0	0	0		26.0823	50.629	0	0	0
26.0767	50.6235	0	0	0		26.0767	50.6235	0	0	0
26.061	50.6186	0	0	0		26.061	50.6186	0	0	0
26.0514	50.6255	0	0	0		26.0514	50.6255	0	0	0
26.0455	50.6213	0	0	0		26.0455	50.6213	0	0	0
26.0335	50.6274	0	0	0		26.0335	50.6274	0	0	0
26.0044	50.6206	0	0	0		26.0044	50.6206	0	0	0
25.9764	50.6156	0	1	0		25.9764	50.6156	0	1	0
25.9713	50.616	0	1	0		25.9713	50.616	0	1	0
25.9649	50.6137	0	1	0		25.9649	50.6137	0	1	0
25.948	50.6139	0	0	0		25.948	50.6139	0	0	0
25.9318	50.6121	0	0	0		25.9318	50.6121	0	0	0
25.9207	50.6091	0	0	0		25.9207	50.6091	0	0	0
25.8992	50.6083	0	0	0		25.8992	50.6083	0	0	0
25.8875	50.6058	0	0	0		25.8875	50.6058	0	0	0
25.8762	50.6048	0	0	0		25.8762	50.6048	0	0	0
25.8616	50.6057	0	0	0		25.8616	50.6057	0	0	0
25.8538	50.5998	0	1	0		25.8538	50.5998	0	1	0
25.8491	50.6012	1	0	0		25.8491	50.6012	1	0	0
25.8318	50.5957	0	0	0		25.8318	50.5957	0	0	0
25.8317	50.5855	1	0	0		25.8317	50.5855	1	0	0
25.827	50.5898	0	0	0		25.827	50.5898	0	0	0
25.8207	50.5891	0	0	0		25.8207	50.5891	0	0	0
25.8169	50.5761	0	1	0		25.8169	50.5761	0	1	0
25.8192	50.5557	0	1	0		25.8192	50.5557	0	1	0
25.8311	50.5522	0	1	0		25.8311	50.5522	0	1	0
25.8436	50.551	0	0	0		25.8436	50.551	0	0	0
25.8554	50.5474	0	0	0		25.8554	50.5474	0	0	0
25.876	50.5332	1	0	0		25.876	50.5332	1	0	0
25.8978	50.5214	0	0	0		25.8978	50.5214	0	0	0
25.9139	50.5017	0	1	0		25.9139	50.5017	0	1	0
25.9224	50.4935	1	0	0		25.9224	50.4935	1	0	0
25.9321	50.4768	0	1	0		25.9321	50.4768	0	1	0
25.9395	50.4677	0	0	0		25.9395	50.4677	0	0	0
25.9476	50.4622	0	0	0		25.9476	50.4622	0	0	0
25.958	50.4583	0	0	0		25.958	50.4583	0	0	0
25.9646	50.4564	0	0	0		25.9646	50.4564	0	0	0
25.9887	50.4599	0	0	0		25.9887	50.4599	0	0	0
25.997	50.4652	0	0	0		25.997	50.4652	0	0	0
26.0031	50.4712	0	0	0		26.0031	50.4712	0	0	0
26.0149	50.4724	0	0	0		26.0149	50.4724	0	0	0
26.0195	50.4719	0	0	0		26.0195	50.4719	0	0	0
26.0247	50.4761	0	1	0		26.0247	50.4761	0	1	0
26.0354	50.4819	0	0	0		26.0354	50.4819	0	0	0
26.0493	50.4823	0	1	0		26.0493	50.4823	0	1	0
26.0559	50.4837	0	0	0		26.0559	50.4837	0	0	0
26.0743	50.4807	0	1	0		26.0743	50.4807	0	1	0
26.0929	50.4789	0	0	0		26.0929	50.4789	0	0	0
26.1179	50.4636	1	0	0		26.1179	50.4636	1	0	0
26.1252	50.4593	1	0	0		26.1252	50.4593	1	0	0
26.1307	50.4572	0	0	0		26.1307	50.4572	0	0	0
26.1324	50.4575	0	0	0		26.1324	50.4575	0	0	0
26.1367	50.4544	0	0	0		26.1367	50.4544	0	0	0
26.145	50.4532	0	0	0		26.145	50.4532	0	0	0
26.1521	50.4507	0	0	0		26.1521	50.4507	0	0	0
26.1616	50.4465	0	0	0		26.1616	50.4465	0	0	0
26.1661	50.447	1	0	0		26.1661	50.447	1	0	0
26.1769	50.4509	1	0	0		26.1769	50.4509	1	0	0
26.1834	50.4536	1	0	0		26.1834	50.4536	1	0	0
26.2013	50.4548	1	0	0		26.2013	50.4548	1	0	0
26.2092	50.4453	1	0	0		26.2092	50.4453	1	0	0
26.2241	50.4525	1	0	0		26.2241	50.4525	1	0	0
26.2186	50.4431	1	0	0		26.2186	50.4431	1	0	0
26.221	50.4379	1	0	0		26.221	50.4379	1	0	0
26.2335	50.4423	1	0	0		26.2335	50.4423	1	0	0
26.2462	50.4501	0	0	0		26.2462	50.4501	0	0	0
-0.925829	-89.6137	0	0	0		-0.925829	-89.6137	0	0	0
-0.718763	-89.3981	0	0	0		-0.718763	-89.3981	0	0	0
-0.692477	-89.3033	0	0	0		-0.692477	-89.3033	0	0	0
-0.698749	-89.2956	0	0	0		-0.698749	-89.2956	0	0	0
-0.69611	-89.2546	0	0	0		-0.69611	-89.2546	0	0	0
46.6249	-64.2519	0	0	0		46.6249	-64.2519	0	0	0
46.6255	-64.2624	0	0	0		46.6255	-64.2624	0	0	0
46.6265	-64.2729	0	0	0		46.6265	-64.2729	0	0	0
46.628	-64.2832	0	0	0		46.628	-64.2832	0	0	0
46.6314	-64.2893	0	0	0		46.6314	-64.2893	0	0	0
46.6302	-64.3005	0	0	0		46.6302	-64.3005	0	0	0
46.6289	-64.3159	0	0	0		46.6289	-64.3159	0	0	0
46.6233	-64.3266	0	1	0		46.6233	-64.3266	0	1	0
46.621	-64.3368	0	1	0		46.621	-64.3368	0	1	0
46.6214	-64.3472	0	0	0		46.6214	-64.3472	0	0	0
46.6222	-64.3573	0	0	0		46.6222	-64.3573	0	0	0
46.6213	-64.3677	0	0	0		46.6213	-64.3677	0	0	0
46.6181	-64.3727	0	1	0		46.6181	-64.3727	0	1	0
46.618	-64.3804	0	0	0		46.618	-64.3804	0	0	0
46.6227	-64.389	0	0	0		46.6227	-64.389	0	0	0
46.6318	-64.3942	0	0	0		46.6318	-64.3942	0	0	0
46.6412	-64.3988	0	0	0		46.6412	-64.3988	0	0	0
46.6488	-64.4057	0	1	0		46.6488	-64.4057	0	1	0
46.6572	-64.4105	0	0	0		46.6572	-64.4105	0	0	0
46.6752	-64.413	0	0	0		46.6752	-64.413	0	0	0
46.6842	-64.4118	0	0	0		46.6842	-64.4118	0	0	0
46.6939	-64.4114	0	0	0		46.6939	-64.4114	0	0	0
46.7038	-64.4098	0	0	0		46.7038	-64.4098	0	0	0
46.7115	-64.4055	1	0	0		46.7115	-64.4055	1	0	0
46.7259	-64.3953	0	0	0		46.7259	-64.3953	0	0	0
46.7373	-64.3783	0	0	0		46.7373	-64.3783	0	0	0
46.7405	-64.3793	0	0	0		46.7405	-64.3793	0	0	0
46.7475	-64.3734	0	1	0		46.7475	-64.3734	0	1	0
46.757	-64.3564	0	1	0		46.757	-64.3564	0	1	0
46.7635	-64.3488	0	1	0		46.7635	-64.3488	0	1	0
46.7694	-64.3407	0	1	0		46.7694	-64.3407	0	1	0
46.7807	-64.3237	0	1	0		46.7807	-64.3237	0	1	0
46.7866	-64.3164	0	1	0		46.7866	-64.3164	0	1	0
46.7918	-64.3072	0	0	0		46.7918	-64.3072	0	0	0
46.798	-64.2988	0	1	0		46.798	-64.2988	0	1	0
46.8041	-64.2902	0	0	0		46.8041	-64.2902	0	0	0
46.8256	-64.2673	0	0	0		46.8256	-64.2673	0	0	0
46.8333	-64.2603	0	0	0		46.8333	-64.2603	0	1	0
46.8683	-64.2382	0	0	0		46.8683	-64.2382	0	1	0
46.878	-64.2345	0	1	0		46.878	-64.2345	0	1	0
46.8829	-64.2295	0	1	0		46.8829	-64.2295	0	1	0
46.9131	-64.2048	0	1	0		46.9131	-64.2048	0	1	0
46.9269	-64.1894	0	1	0		46.9269	-64.1894	0	1	0
46.9348	-64.1869	0	1	0		46.9348	-64.1869	0	1	0
46.9398	-64.1779	0	1	0		46.9398	-64.1779	0	1	0
46.9459	-64.1695	0	1	0		46.9459	-64.1695	0	1	0
46.9519	-64.1611	0	1	0		46.9519	-64.1611	0	1	0
46.9594	-64.1416	0	1	0		46.9594	-64.1416	0	1	0
46.9625	-64.1316	0	1	0		46.9625	-64.1316	0	1	0
46.9682	-64.1196	0	1	0		46.9682	-64.1196	0	1	0
46.9891	-64.0837	0	1	0		46.9891	-64.0837	0	1	0
46.9961	-64.0639	0	1	0		46.9961	-64.0639	0	1	0
47.0012	-64.0549	0	1	0		47.0012	-64.0549	0	1	0
47.0152	-64.0398	0	1	0		47.0152	-64.0398	0	1	0
47.0213	-64.0312	0	1	0		47.0213	-64.0312	0	1	0
47.0272	-64.0232	0	0	0		47.0272	-64.0232	0	1	0
47.0347	-64.0192	0	0	0		47.0347	-64.0192	0	0	0
47.0485	-64.0066	0	1	0		47.0485	-64.0066	0	1	0
47.0554	-63.9995	0	1	0		47.0554	-63.9995	0	1	0
47.0558	-63.994	0	1	0		47.0558	-63.994	0	1	0
47.0475	-63.9887	0	1	0		47.0475	-63.9887	0	1	0
47.0396	-63.9892	0	0	0		47.0396	-63.9892	0	0	0
47.0299	-63.99	0	0	0		47.0299	-63.99	0	0	0
47.0265	-63.9894	0	0	0		47.0265	-63.9894	0	0	0
47.0165	-63.9891	0	0	0		47.0165	-63.9891	0	1	0
46.9765	-63.9913	0	0	0		46.9765	-63.9913	0	0	0
46.9665	-63.9945	0	0	0		46.9665	-63.9945	0	0	0
46.9561	-63.9946	0	0	0		46.9561	-63.9946	0	0	0
46.9413	-63.9929	0	0	0		46.9413	-63.9929	0	0	0
46.9316	-63.989	0	1	0		46.9316	-63.989	0	1	0
46.9226	-63.9837	0	0	0		46.9226	-63.9837	0	0	0
46.8963	-63.9763	0	0	0		46.8963	-63.9763	0	0	0
46.8684	-63.9941	0	0	0		46.8684	-63.9941	0	0	0
46.8623	-64.0008	0	0	0		46.8623	-64.0008	0	0	0
46.8554	-64.0083	0	0	0		46.8554	-64.0083	0	0	0
46.8477	-64.0134	0	0	0		46.8477	-64.0134	0	0	0
46.8393	-64.0196	0	0	0		46.8393	-64.0196	0	0	0
46.8339	-64.0362	0	0	0		46.8339	-64.0362	0	0	0
46.8362	-64.0426	0	0	0		46.8362	-64.0426	0	0	0
46.8567	-64.0627	0	0	0		46.8567	-64.0627	0	0	0
46.8513	-64.0671	0	0	0		46.8513	-64.0671	0	0	0
46.8508	-64.0633	0	1	0		46.8508	-64.0633	0	1	0
46.8472	-64.055	0	0	0		46.8472	-64.055	0	0	0
46.8406	-64.0519	0	0	0		46.8406	-64.0519	0	0	0
46.8318	-64.0495	0	0	0		46.8318	-64.0495	0	0	0
46.8271	-64.0474	0	0	0		46.8271	-64.0474	0	0	0
46.8191	-64.0404	0	0	0		46.8191	-64.0404	0	0	0
46.8202	-64.0502	0	0	0		46.8202	-64.0502	0	0	0
46.8178	-64.0464	0	1	0		46.8178	-64.0464	0	1	0
46.7947	-64.0609	0	0	0		46.7947	-64.0609	0	0	0
46.7897	-64.0619	0	0	0		46.7897	-64.0619	0	0	0
46.7839	-64.0564	0	0	0		46.7839	-64.0564	0	0	0
46.7828	-64.0647	0	0	0		46.7828	-64.0647	0	0	0
46.7919	-64.0684	0	1	0		46.7919	-64.0684	0	1	0
46.8017	-64.0729	0	0	0		46.8017	-64.0729	0	0	0
46.8089	-64.0791	0	1	0		46.8089	-64.0791	0	1	0
46.8044	-64.078	0	0	0		46.8044	-64.078	0	0	0
46.7996	-64.0736	0	0	0		46.7996	-64.0736	0	0	0
46.7923	-64.0728	0	1	0		46.7923	-64.0728	0	1	0
46.7839	-64.0844	0	0	0		46.7839	-64.0844	0	0	0
46.7736	-64.096	0	1	0		46.7736	-64.096	0	1	0
46.7654	-64.0808	0	1	0		46.7654	-64.0808	0	1	0
46.7581	-64.0774	0	1	0		46.7581	-64.0774	0	1	0
46.7482	-64.0769	0	0	0		46.7482	-64.0769	0	0	0
46.7432	-64.0771	0	0	0		46.7432	-64.0771	0	0	0
46.735	-64.0809	0	0	0		46.735	-64.0809	0	0	0
46.7321	-64.0917	0	0	0		46.7321	-64.0917	0	0	0
46.7307	-64.0864	0	1	0		46.7307	-64.0864	0	1	0
46.7117	-64.0788	0	0	0		46.7117	-64.0788	0	0	0
46.7104	-64.0875	0	0	0		46.7104	-64.0875	0	0	0
46.7039	-64.0948	0	0	0		46.7039	-64.0948	0	0	0
46.6956	-64.0958	0	1	0		46.6956	-64.0958	0	1	0
46.6942	-64.1041	0	0	0		46.6942	-64.1041	0	0	0
46.6965	-64.1099	0	0	0		46.6965	-64.1099	0	0	0
46.6979	-64.1256	0	0	0		46.6979	-64.1256	0	0	0
46.6954	-64.1279	0	1	0		46.6954	-64.1279	0	1	0
46.693	-64.1206	0	0	0		46.693	-64.1206	0	0	0
46.6842	-64.1164	0	0	0		46.6842	-64.1164	0	0	0
46.6862	-64.1123	0	0	0		46.6862	-64.1123	0	1	0
46.6911	-64.1083	0	0	0		46.6911	-64.1083	0	1	0
46.6971	-64.0905	0	0	0		46.6971	-64.0905	0	0	0
46.6876	-64.0667	0	1	0		46.6876	-64.0667	0	1	0
46.7039	-64.0551	0	1	0		46.7039	-64.0551	0	1	0
46.6973	-64.046	0	0	0		46.6973	-64.046	0	1	0
46.7014	-64.0409	0	1	0		46.7014	-64.0409	0	1	0
46.7054	-64.0355	0	1	0		46.7054	-64.0355	0	1	0
46.7089	-64.0443	0	0	0		46.7089	-64.0443	0	1	0
46.7379	-64.0704	0	0	0		46.7379	-64.0704	0	1	0
46.7327	-63.9968	0	1	0		46.7327	-63.9968	0	1	0
46.73	-63.9867	0	1	0		46.73	-63.9867	0	1	0
46.7242	-63.9856	0	0	0		46.7242	-63.9856	0	0	0
46.7154	-63.9783	0	0	0		46.7154	-63.9783	0	0	0
46.711	-63.9731	0	0	0		46.711	-63.9731	0	0	0
46.7033	-63.9675	0	0	0		46.7033	-63.9675	0	0	0
46.6912	-63.9438	0	0	0		46.6912	-63.9438	0	0	0
46.6862	-63.9457	0	0	0		46.6862	-63.9457	0	0	0
46.685	-63.9457	0	1	0		46.685	-63.9457	0	1	0
46.6829	-63.9358	0	0	0		46.6829	-63.9358	0	0	0
46.6804	-63.9258	0	0	0		46.6804	-63.9258	0	0	0
46.6621	-63.9111	0	0	0		46.6621	-63.9111	0	0	0
46.6571	-63.9095	0	0	0		46.6571	-63.9095	0	0	0
46.6544	-63.9185	0	0	0		46.6544	-63.9185	0	0	0
46.6489	-63.9179	0	0	0		46.6489	-63.9179	0	0	0
46.6513	-63.9155	0	0	0		46.6513	-63.9155	0	0	0
46.6545	-63.9065	0	0	0		46.6545	-63.9065	0	0	0
46.6512	-63.8971	0	0	0		46.6512	-63.8971	0	1	0
46.6348	-63.8785	0	0	0		46.6348	-63.8785	0	0	0
46.6312	-63.885	0	0	0		46.6312	-63.885	0	0	0
46.6244	-63.8797	0	0	0		46.6244	-63.8797	0	0	0
46.6135	-63.8786	0	0	0		46.6135	-63.8786	0	0	0
46.6086	-63.8854	0	0	0		46.6086	-63.8854	0	0	0
46.6086	-63.8955	0	0	0		46.6086	-63.8955	0	0	0
46.6136	-63.9011	0	0	0		46.6136	-63.9011	0	0	0
46.6182	-63.9057	0	0	0		46.6182	-63.9057	0	0	0
46.6238	-63.9216	0	1	0		46.6238	-63.9216	0	1	0
46.6224	-63.9261	0	0	0		46.6224	-63.9261	0	0	0
46.6231	-63.9204	0	1	0		46.6231	-63.9204	0	1	0
46.6167	-63.9158	0	0	0		46.6167	-63.9158	0	0	0
46.6125	-63.9091	0	0	0		46.6125	-63.9091	0	1	0
46.6064	-63.9027	0	0	0		46.6064	-63.9027	0	0	0
46.5776	-63.9153	0	0	0		46.5776	-63.9153	0	0	0
46.5886	-63.897	0	0	0		46.5886	-63.897	0	0	0
46.5946	-63.8922	0	0	0		46.5946	-63.8922	0	0	0
46.5925	-63.8831	0	0	0		46.5925	-63.8831	0	0	0
46.5924	-63.8676	0	0	0		46.5924	-63.8676	0	0	0
46.592	-63.8606	0	0	0		46.592	-63.8606	0	0	0
46.5842	-63.8417	0	0	0		46.5842	-63.8417	0	0	0
46.5799	-63.8327	0	0	0		46.5799	-63.8327	0	0	0
46.5734	-63.8393	0	0	0		46.5734	-63.8393	0	0	0
46.5673	-63.853	0	0	0		46.5673	-63.853	0	0	0
46.5665	-63.8641	0	0	0		46.5665	-63.8641	0	0	0
46.5635	-63.8735	0	0	0		46.5635	-63.8735	0	0	0
46.5628	-63.8694	0	0	0		46.5628	-63.8694	0	0	0
46.5495	-63.8651	0	0	0		46.5495	-63.8651	0	1	0
46.5337	-63.8629	0	1	0		46.5337	-63.8629	0	1	0
46.525	-63.8751	0	0	0		46.525	-63.8751	0	1	0
46.5177	-63.8756	0	0	0		46.5177	-63.8756	0	0	0
46.5139	-63.8845	0	1	0		46.5139	-63.8845	0	1	0
46.5078	-63.8924	0	1	0		46.5078	-63.8924	0	1	0
46.5063	-63.901	0	1	0		46.5063	-63.901	0	1	0
46.5053	-63.9111	0	1	0		46.5053	-63.9111	0	1	0
46.477	-63.9362	0	1	0		46.477	-63.9362	0	1	0
46.478	-63.9274	0	1	0		46.478	-63.9274	0	1	0
46.4705	-63.9262	0	1	0		46.4705	-63.9262	0	1	0
46.4692	-63.9222	0	1	0		46.4692	-63.9222	0	1	0
46.4743	-63.9225	0	1	0		46.4743	-63.9225	0	1	0
46.4899	-63.9183	0	1	0		46.4899	-63.9183	0	1	0
46.495	-63.9092	0	0	0		46.495	-63.9092	0	0	0
46.4975	-63.9005	0	1	0		46.4975	-63.9005	0	1	0
46.4984	-63.8908	0	1	0		46.4984	-63.8908	0	1	0
46.5006	-63.884	0	1	0		46.5006	-63.884	0	1	0
46.5057	-63.8772	0	1	0		46.5057	-63.8772	0	1	0
46.5043	-63.8569	0	1	0		46.5043	-63.8569	0	1	0
46.508	-63.8399	0	0	0		46.508	-63.8399	0	0	0
46.5144	-63.8342	0	0	0		46.5144	-63.8342	0	0	0
46.4971	-63.81	0	1	0		46.4971	-63.81	0	1	0
46.4891	-63.8064	0	1	0		46.4891	-63.8064	0	1	0
46.4869	-63.8061	0	1	0		46.4869	-63.8061	0	1	0
46.4689	-63.8192	0	1	0		46.4689	-63.8192	0	1	0
46.4588	-63.8532	0	0	0		46.4588	-63.8532	0	0	0
46.458	-63.8325	1	0	0		46.458	-63.8325	1	0	0
46.4564	-63.8226	1	0	0		46.4564	-63.8226	1	0	0
46.4515	-63.8026	0	1	0		46.4515	-63.8026	0	1	0
46.446	-63.7949	0	1	0		46.446	-63.7949	0	1	0
46.4457	-63.7706	0	1	0		46.4457	-63.7706	0	1	0
46.448	-63.7608	0	1	0		46.448	-63.7608	0	1	0
46.444	-63.7519	0	1	0		46.444	-63.7519	0	1	0
46.4414	-63.7394	0	1	0		46.4414	-63.7394	0	1	0
46.4354	-63.7217	0	1	0		46.4354	-63.7217	0	1	0
46.4388	-63.7125	0	1	0		46.4388	-63.7125	0	1	0
46.4429	-63.6939	0	1	0		46.4429	-63.6939	0	1	0
46.456	-63.6889	0	1	0		46.456	-63.6889	0	1	0
46.4593	-63.6792	0	1	0		46.4593	-63.6792	0	1	0
46.4575	-63.6714	0	0	0		46.4575	-63.6714	0	0	0
46.4631	-63.678	0	0	0		46.4631	-63.678	0	0	0
46.4596	-63.6911	0	0	0		46.4596	-63.6911	0	0	0
46.4598	-63.695	0	0	0		46.4598	-63.695	0	0	0
46.4693	-63.6979	0	0	0		46.4693	-63.6979	0	0	0
46.4747	-63.7054	0	0	0		46.4747	-63.7054	0	1	0
46.4779	-63.7152	0	1	0		46.4779	-63.7152	0	1	0
46.489	-63.7179	0	0	0		46.489	-63.7179	0	1	0
46.4872	-63.7414	0	0	0		46.4872	-63.7414	0	1	0
46.4907	-63.7471	0	0	0		46.4907	-63.7471	0	0	0
46.4984	-63.7446	0	0	0		46.4984	-63.7446	0	1	0
46.5045	-63.7363	0	0	0		46.5045	-63.7363	0	1	0
46.5078	-63.729	0	0	0		46.5078	-63.729	0	0	0
46.5145	-63.7192	0	0	0		46.5145	-63.7192	0	1	0
46.5167	-63.7093	0	0	0		46.5167	-63.7093	0	0	0
46.5146	-63.7029	0	0	0		46.5146	-63.7029	0	0	0
46.5238	-63.6966	0	0	0		46.5238	-63.6966	0	0	0
46.5272	-63.7005	0	0	0		46.5272	-63.7005	0	0	0
46.5312	-63.7072	0	0	0		46.5312	-63.7072	0	0	0
46.5317	-63.717	0	0	0		46.5317	-63.717	0	0	0
46.532	-63.7269	0	0	0		46.532	-63.7269	0	0	0
46.5407	-63.7238	0	0	0		46.5407	-63.7238	0	0	0
46.549	-63.7205	0	0	0		46.549	-63.7205	0	0	0
46.5569	-63.7168	0	0	0		46.5569	-63.7168	0	0	0
46.5579	-63.6999	0	0	0		46.5579	-63.6999	0	1	0
46.5519	-63.697	0	0	0		46.5519	-63.697	0	1	0
46.5501	-63.6881	0	0	0		46.5501	-63.6881	0	0	0
46.5462	-63.679	0	0	0		46.5462	-63.679	0	0	0
46.5351	-63.6788	0	0	0		46.5351	-63.6788	0	1	0
46.5329	-63.67	0	0	0		46.5329	-63.67	0	0	0
46.5286	-63.6684	0	0	0		46.5286	-63.6684	0	0	0
46.5205	-63.6699	0	0	0		46.5205	-63.6699	0	1	0
46.5307	-63.654	0	0	0		46.5307	-63.654	0	0	0
46.5397	-63.6611	0	0	0		46.5397	-63.6611	0	0	0
46.5506	-63.6582	0	0	0		46.5506	-63.6582	0	0	0
46.5569	-63.665	0	0	0		46.5569	-63.665	0	0	0
46.5666	-63.6607	0	0	0		46.5666	-63.6607	0	0	0
46.5644	-63.6505	0	0	0		46.5644	-63.6505	0	0	0
46.5606	-63.632	0	0	0		46.5606	-63.632	0	0	0
46.5589	-63.6217	0	0	0		46.5589	-63.6217	0	0	0
46.5562	-63.6115	0	0	0		46.5562	-63.6115	0	0	0
46.5537	-63.6017	0	0	0		46.5537	-63.6017	0	0	0
46.5506	-63.5917	0	0	0		46.5506	-63.5917	0	0	0
46.548	-63.5816	0	0	0		46.548	-63.5816	0	0	0
46.5458	-63.5716	0	0	0		46.5458	-63.5716	0	0	0
46.5424	-63.5618	0	0	0		46.5424	-63.5618	0	0	0
46.5398	-63.5517	0	0	0		46.5398	-63.5517	0	0	0
46.538	-63.5414	0	0	0		46.538	-63.5414	0	0	0
46.5363	-63.5321	0	0	0		46.5363	-63.5321	0	0	0
46.5353	-63.5228	0	0	0		46.5353	-63.5228	0	0	0
46.5339	-63.5137	0	0	0		46.5339	-63.5137	0	0	0
46.5202	-63.4896	0	0	0		46.5202	-63.4896	0	0	0
46.4979	-63.4971	0	0	0		46.4979	-63.4971	0	0	0
46.4889	-63.4974	0	0	0		46.4889	-63.4974	0	0	0
46.4828	-63.5033	0	0	0		46.4828	-63.5033	0	1	0
46.4801	-63.5099	0	0	0		46.4801	-63.5099	0	1	0
46.4778	-63.509	0	0	0		46.4778	-63.509	0	1	0
46.4731	-63.5029	0	0	0		46.4731	-63.5029	0	1	0
46.4789	-63.4974	0	0	0		46.4789	-63.4974	0	1	0
46.4846	-63.4907	0	0	0		46.4846	-63.4907	0	1	0
46.4871	-63.4815	0	0	0		46.4871	-63.4815	0	1	0
46.4808	-63.4753	0	0	0		46.4808	-63.4753	0	1	0
46.478	-63.4681	0	0	0		46.478	-63.4681	0	1	0
46.4634	-63.4616	0	0	0		46.4634	-63.4616	0	0	0
46.4599	-63.4689	0	0	0		46.4599	-63.4689	0	1	0
46.4529	-63.4652	0	0	0		46.4529	-63.4652	0	1	0
46.4456	-63.4722	0	0	0		46.4456	-63.4722	0	1	0
46.4429	-63.4865	0	0	0		46.4429	-63.4865	0	1	0
46.4416	-63.4771	0	0	0		46.4416	-63.4771	0	0	0
46.4385	-63.4772	0	0	0		46.4385	-63.4772	0	0	0
46.4413	-63.4729	0	0	0		46.4413	-63.4729	0	0	0
46.4417	-63.4685	0	0	0		46.4417	-63.4685	0	0	0
46.4482	-63.4661	0	0	0		46.4482	-63.4661	0	0	0
46.4614	-63.4591	0	0	0		46.4614	-63.4591	0	0	0
46.4655	-63.4557	0	0	0		46.4655	-63.4557	0	0	0
46.4698	-63.4472	0	0	0		46.4698	-63.4472	0	0	0
46.4777	-63.4463	0	0	0		46.4777	-63.4463	0	1	0
46.4816	-63.4414	0	0	0		46.4816	-63.4414	0	1	0
46.4904	-63.4285	0	1	0		46.4904	-63.4285	0	1	0
46.4955	-63.4245	0	1	0		46.4955	-63.4245	0	1	0
46.502	-63.4155	0	1	0		46.502	-63.4155	0	1	0
46.5001	-63.3946	0	1	0		46.5001	-63.3946	0	1	0
46.4993	-63.3843	0	1	0		46.4993	-63.3843	0	1	0
46.5015	-63.3752	0	1	0		46.5015	-63.3752	0	1	0
46.4988	-63.3662	0	1	0		46.4988	-63.3662	0	1	0
46.4977	-63.3562	0	0	0		46.4977	-63.3562	0	0	0
46.4966	-63.3458	0	0	0		46.4966	-63.3458	0	0	0
46.4958	-63.336	0	1	0		46.4958	-63.336	0	1	0
46.4943	-63.327	0	1	0		46.4943	-63.327	0	1	0
46.4909	-63.318	0	0	0		46.4909	-63.318	0	0	0
46.4857	-63.3127	0	0	0		46.4857	-63.3127	0	0	0
46.4796	-63.3049	0	0	0		46.4796	-63.3049	0	0	0
46.4724	-63.3019	0	0	0		46.4724	-63.3019	0	0	0
46.4646	-63.2992	0	0	0		46.4646	-63.2992	0	0	0
46.4578	-63.2913	0	0	0		46.4578	-63.2913	0	0	0
46.4573	-63.298	0	0	0		46.4573	-63.298	0	0	0
46.4562	-63.3076	0	0	0		46.4562	-63.3076	0	1	0
46.4495	-63.3052	0	0	0		46.4495	-63.3052	0	1	0
46.4308	-63.3225	0	0	0		46.4308	-63.3225	0	0	0
46.431	-63.332	0	0	0		46.431	-63.332	0	0	0
46.429	-63.336	0	0	0		46.429	-63.336	0	0	0
46.4222	-63.3347	0	0	0		46.4222	-63.3347	0	0	0
46.4188	-63.3369	0	0	0		46.4188	-63.3369	0	1	0
46.4226	-63.3318	0	0	0		46.4226	-63.3318	0	0	0
46.427	-63.3194	0	0	0		46.427	-63.3194	0	0	0
46.4307	-63.3128	0	0	0		46.4307	-63.3128	0	0	0
46.4314	-63.3046	0	0	0		46.4314	-63.3046	0	1	0
46.4451	-63.2976	0	0	0		46.4451	-63.2976	0	1	0
46.4397	-63.2761	0	0	0		46.4397	-63.2761	0	0	0
46.431	-63.2725	0	0	0		46.431	-63.2725	0	1	0
46.422	-63.2727	0	1	0		46.422	-63.2727	0	1	0
46.422	-63.2625	0	1	0		46.422	-63.2625	0	1	0
46.4222	-63.2419	0	0	0		46.4222	-63.2419	0	0	0
46.4152	-63.2423	0	1	0		46.4152	-63.2423	0	1	0
46.4019	-63.2519	0	1	0		46.4019	-63.2519	0	1	0
46.4038	-63.2422	0	0	0		46.4038	-63.2422	0	0	0
46.4073	-63.2329	0	0	0		46.4073	-63.2329	0	1	0
46.4037	-63.2279	0	0	0		46.4037	-63.2279	0	1	0
46.4107	-63.2141	0	0	0		46.4107	-63.2141	0	1	0
46.4145	-63.2146	0	0	0		46.4145	-63.2146	0	0	0
46.4292	-63.217	0	0	0		46.4292	-63.217	0	0	0
46.4299	-63.2273	0	0	0		46.4299	-63.2273	0	1	0
46.4377	-63.2416	0	1	0		46.4377	-63.2416	0	1	0
46.4351	-63.232	0	1	0		46.4351	-63.232	0	1	0
46.4327	-63.2218	0	1	0		46.4327	-63.2218	0	1	0
46.4315	-63.2113	0	0	0		46.4315	-63.2113	0	1	0
46.4306	-63.2008	0	0	0		46.4306	-63.2008	0	1	0
46.4297	-63.1903	0	0	0		46.4297	-63.1903	0	0	0
46.4297	-63.1798	0	0	0		46.4297	-63.1798	0	1	0
46.4297	-63.1693	0	0	0		46.4297	-63.1693	0	0	0
46.4301	-63.1588	0	0	0		46.4301	-63.1588	0	0	0
46.4286	-63.1551	0	0	0		46.4286	-63.1551	0	1	0
46.4253	-63.1197	0	0	0		46.4253	-63.1197	0	1	0
46.4232	-63.1093	0	0	0		46.4232	-63.1093	0	0	0
46.4208	-63.0991	0	0	0		46.4208	-63.0991	0	0	0
46.4188	-63.0888	0	0	0		46.4188	-63.0888	0	0	0
46.4176	-63.0784	0	0	0		46.4176	-63.0784	0	0	0
46.4163	-63.0679	0	1	0		46.4163	-63.0679	0	1	0
46.4144	-63.0606	0	0	0		46.4144	-63.0606	0	0	0
46.4151	-63.0504	0	0	0		46.4151	-63.0504	0	0	0
46.4052	-63.0337	0	1	0		46.4052	-63.0337	0	1	0
46.4032	-63.0331	0	1	0		46.4032	-63.0331	0	1	0
46.3886	-63.0044	0	0	0		46.3886	-63.0044	0	0	0
46.3888	-63.0234	0	1	0		46.3888	-63.0234	0	1	0
46.3794	-63.0034	0	1	0		46.3794	-63.0034	0	1	0
46.3716	-62.9969	0	0	0		46.3716	-62.9969	0	0	0
46.3613	-62.9909	0	0	0		46.3613	-62.9909	0	0	0
46.3654	-62.9808	0	0	0		46.3654	-62.9808	0	1	0
46.3857	-62.9774	0	0	0		46.3857	-62.9774	0	1	0
46.3941	-62.9778	0	0	0		46.3941	-62.9778	0	1	0
46.4097	-62.9697	0	1	0		46.4097	-62.9697	0	1	0
46.4245	-62.9359	0	1	0		46.4245	-62.9359	0	1	0
46.4268	-62.9256	0	0	0		46.4268	-62.9256	0	0	0
46.4286	-62.9154	0	0	0		46.4286	-62.9154	0	1	0
46.4314	-62.9053	0	0	0		46.4314	-62.9053	0	1	0
46.4326	-62.8843	0	1	0		46.4326	-62.8843	0	1	0
46.4332	-62.8739	0	0	0		46.4332	-62.8739	0	0	0
46.4337	-62.8427	0	0	0		46.4337	-62.8427	0	0	0
46.4267	-62.8424	0	1	0		46.4267	-62.8424	0	1	0
46.4336	-62.8153	0	0	0		46.4336	-62.8153	0	1	0
46.4356	-62.805	0	0	0		46.4356	-62.805	0	0	0
46.4367	-62.7945	0	0	0		46.4367	-62.7945	0	1	0
46.4382	-62.7841	0	0	0		46.4382	-62.7841	0	0	0
46.4401	-62.7738	0	0	0		46.4401	-62.7738	0	0	0
46.4421	-62.7636	0	0	0		46.4421	-62.7636	0	0	0
46.4429	-62.7532	0	0	0		46.4429	-62.7532	0	1	0
46.4431	-62.7428	0	0	0		46.4431	-62.7428	0	1	0
46.4384	-62.7342	0	0	0		46.4384	-62.7342	0	1	0
46.4333	-62.7273	0	0	0		46.4333	-62.7273	0	0	0
46.4301	-62.7176	0	1	0		46.4301	-62.7176	0	1	0
46.4311	-62.7108	0	0	0		46.4311	-62.7108	0	0	0
46.4277	-62.7016	0	0	0		46.4277	-62.7016	0	1	0
46.4024	-62.6982	0	0	0		46.4024	-62.6982	0	1	0
46.4224	-62.5914	0	0	0		46.4224	-62.5914	0	0	0
46.4321	-62.6315	0	0	0		46.4321	-62.6315	0	0	0
46.4322	-62.6524	0	0	0		46.4322	-62.6524	0	1	0
46.4368	-62.6615	0	0	0		46.4368	-62.6615	0	1	0
46.4403	-62.6915	0	0	0		46.4403	-62.6915	0	1	0
46.4554	-62.6955	0	0	0		46.4554	-62.6955	0	1	0
46.4567	-62.6851	0	0	0		46.4567	-62.6851	0	1	0
46.4635	-62.6438	0	0	0		46.4635	-62.6438	0	1	0
46.4664	-62.6337	0	0	0		46.4664	-62.6337	0	1	0
46.4673	-62.5937	0	0	0		46.4673	-62.5937	0	0	0
46.4677	-62.5832	0	0	0		46.4677	-62.5832	0	1	0
46.4683	-62.5727	0	0	0		46.4683	-62.5727	0	0	0
46.4695	-62.5623	0	0	0		46.4695	-62.5623	0	0	0
46.469	-62.5521	0	0	0		46.469	-62.5521	0	0	0
46.4689	-62.5423	0	1	0		46.4689	-62.5423	0	1	0
46.4704	-62.5215	0	1	0		46.4704	-62.5215	0	1	0
46.4718	-62.5113	0	0	0		46.4718	-62.5113	0	0	0
46.4693	-62.4189	0	1	0		46.4693	-62.4189	0	1	0
46.4675	-62.4092	0	0	0		46.4675	-62.4092	0	0	0
46.4681	-62.3779	0	0	0		46.4681	-62.3779	0	1	0
46.4739	-62.2999	0	1	0		46.4739	-62.2999	0	1	0
46.4748	-62.2804	0	0	0		46.4748	-62.2804	0	1	0
46.4755	-62.2701	0	0	0		46.4755	-62.2701	0	0	0
46.4756	-62.2597	0	0	0		46.4756	-62.2597	0	1	0
46.4772	-62.2494	0	0	0		46.4772	-62.2494	0	1	0
46.4791	-62.2396	0	0	0		46.4791	-62.2396	0	1	0
46.4793	-62.2294	0	0	0		46.4793	-62.2294	0	1	0
46.4821	-62.1923	0	1	0		46.4821	-62.1923	0	1	0
46.4813	-62.1825	0	1	0		46.4813	-62.1825	0	1	0
46.4827	-62.1721	0	0	0		46.4827	-62.1721	0	1	0
46.4841	-62.1638	0	0	0		46.4841	-62.1638	0	1	0
46.4822	-62.1542	0	0	0		46.4822	-62.1542	0	1	0
46.4834	-62.1443	0	0	0		46.4834	-62.1443	0	1	0
46.4739	-62.1058	0	1	0		46.4739	-62.1058	0	1	0
46.47	-62.0749	0	1	0		46.47	-62.0749	0	1	0
46.4684	-62.0647	0	1	0		46.4684	-62.0647	0	1	0
46.4681	-62.0543	0	0	0		46.4681	-62.0543	0	0	0
46.4174	-62.0446	0	0	0		46.4174	-62.0446	0	0	0
46.4135	-62.0513	0	1	0		46.4135	-62.0513	0	1	0
46.409	-62.0579	0	1	0		46.409	-62.0579	0	1	0
46.4031	-62.0649	0	0	0		46.4031	-62.0649	0	0	0
46.3792	-62.1076	0	0	0		46.3792	-62.1076	0	0	0
46.3981	-62.0783	0	0	0		46.3981	-62.0783	0	0	0
46.378	-62.1086	0	0	0		46.378	-62.1086	0	0	0
46.374	-62.1164	0	0	0		46.374	-62.1164	0	1	0
46.3704	-62.1263	0	0	0		46.3704	-62.1263	0	0	0
46.3678	-62.1362	0	0	0		46.3678	-62.1362	0	0	0
46.3677	-62.1467	0	0	0		46.3677	-62.1467	0	0	0
46.3664	-62.1572	0	0	0		46.3664	-62.1572	0	0	0
46.3625	-62.1669	0	0	0		46.3625	-62.1669	0	0	0
46.3477	-62.1859	0	1	0		46.3477	-62.1859	0	1	0
46.3501	-62.1957	0	0	0		46.3501	-62.1957	0	0	0
46.3498	-62.206	0	0	0		46.3498	-62.206	0	0	0
46.3451	-62.212	0	0	0		46.3451	-62.212	0	0	0
46.346	-62.222	0	0	0		46.346	-62.222	0	0	0
46.3465	-62.2317	0	0	0		46.3465	-62.2317	0	0	0
46.3563	-62.2623	0	0	0		46.3563	-62.2623	0	0	0
46.3568	-62.2742	0	0	0		46.3568	-62.2742	0	0	0
46.3578	-62.2641	0	1	0		46.3578	-62.2641	0	1	0
46.3627	-62.2647	0	0	0		46.3627	-62.2647	0	0	0
46.3633	-62.2736	0	0	0		46.3633	-62.2736	0	0	0
46.3754	-62.287	0	0	0		46.3754	-62.287	0	1	0
46.3688	-62.2872	0	0	0		46.3688	-62.2872	0	1	0
46.3628	-62.2796	0	0	0		46.3628	-62.2796	0	0	0
46.3558	-62.2795	0	0	0		46.3558	-62.2795	0	1	0
46.3478	-62.2756	0	0	0		46.3478	-62.2756	0	1	0
46.3424	-62.2731	0	1	0		46.3424	-62.2731	0	1	0
46.337	-62.2816	0	1	0		46.337	-62.2816	0	1	0
46.3332	-62.286	0	0	0		46.3332	-62.286	0	0	0
46.3355	-62.2957	0	1	0		46.3355	-62.2957	0	1	0
46.3407	-62.3042	0	0	0		46.3407	-62.3042	0	0	0
46.3453	-62.3126	0	0	0		46.3453	-62.3126	0	0	0
46.3502	-62.3204	0	0	0		46.3502	-62.3204	0	0	0
46.3504	-62.3308	0	0	0		46.3504	-62.3308	0	0	0
46.3517	-62.3499	0	0	0		46.3517	-62.3499	0	0	0
46.3496	-62.3663	0	0	0		46.3496	-62.3663	0	0	0
46.3425	-62.3471	0	0	0		46.3425	-62.3471	0	0	0
46.3372	-62.3657	0	0	0		46.3372	-62.3657	0	0	0
46.3304	-62.3609	0	1	0		46.3304	-62.3609	0	1	0
46.328	-62.3515	0	0	0		46.328	-62.3515	0	0	0
46.3264	-62.3431	0	0	0		46.3264	-62.3431	0	0	0
46.3194	-62.3584	0	1	0		46.3194	-62.3584	0	1	0
46.3183	-62.367	0	0	0		46.3183	-62.367	0	1	0
46.3148	-62.3595	0	0	0		46.3148	-62.3595	0	0	0
46.3126	-62.3533	0	0	0		46.3126	-62.3533	0	0	0
46.3081	-62.3442	0	0	0		46.3081	-62.3442	0	0	0
46.304	-62.359	0	0	0		46.304	-62.359	0	1	0
46.3042	-62.3764	0	0	0		46.3042	-62.3764	0	1	0
46.3088	-62.3946	0	0	0		46.3088	-62.3946	0	0	0
46.3095	-62.404	0	0	0		46.3095	-62.404	0	0	0
46.3039	-62.4013	0	0	0		46.3039	-62.4013	0	1	0
46.2891	-62.3726	0	0	0		46.2891	-62.3726	0	1	0
46.2834	-62.3662	0	0	0		46.2834	-62.3662	0	1	0
46.2743	-62.376	0	0	0		46.2743	-62.376	0	1	0
46.2738	-62.3925	0	0	0		46.2738	-62.3925	0	0	0
46.262	-62.378	0	0	0		46.262	-62.378	0	1	0
46.2531	-62.3771	0	0	0		46.2531	-62.3771	0	1	0
46.2559	-62.3835	0	0	0		46.2559	-62.3835	0	1	0
46.2631	-62.4002	0	0	0		46.2631	-62.4002	0	1	0
46.2589	-62.4225	0	0	0		46.2589	-62.4225	0	1	0
46.2718	-62.4504	0	0	0		46.2718	-62.4504	0	1	0
46.2719	-62.4603	0	1	0		46.2719	-62.4603	0	1	0
46.2749	-62.4695	0	0	0		46.2749	-62.4695	0	1	0
46.2742	-62.4795	0	0	0		46.2742	-62.4795	0	0	0
46.2712	-62.4881	0	0	0		46.2712	-62.4881	0	1	0
46.2768	-62.4959	0	0	0		46.2768	-62.4959	0	1	0
46.2784	-62.5044	0	0	0		46.2784	-62.5044	0	1	0
46.2726	-62.4966	0	0	0		46.2726	-62.4966	0	1	0
46.2656	-62.4962	0	0	0		46.2656	-62.4962	0	0	0
46.2657	-62.4881	0	0	0		46.2657	-62.4881	0	0	0
46.2601	-62.4618	0	1	0		46.2601	-62.4618	0	1	0
46.2541	-62.4533	0	0	0		46.2541	-62.4533	0	1	0
46.2474	-62.4392	0	0	0		46.2474	-62.4392	0	1	0
46.2466	-62.4293	0	0	0		46.2466	-62.4293	0	1	0
46.2363	-62.4198	0	0	0		46.2363	-62.4198	0	1	0
46.2273	-62.4159	0	0	0		46.2273	-62.4159	0	1	0
46.2127	-62.4104	0	0	0		46.2127	-62.4104	0	1	0
46.2118	-62.4147	0	0	0		46.2118	-62.4147	0	0	0
46.2089	-62.4643	0	0	0		46.2089	-62.4643	0	1	0
46.2095	-62.4738	0	0	0		46.2095	-62.4738	0	1	0
46.2175	-62.4816	0	0	0		46.2175	-62.4816	0	1	0
46.2154	-62.4912	0	0	0		46.2154	-62.4912	0	1	0
46.2118	-62.501	0	0	0		46.2118	-62.501	0	1	0
46.2139	-62.5167	0	1	0		46.2139	-62.5167	0	1	0
46.2182	-62.5255	0	0	0		46.2182	-62.5255	0	1	0
46.2229	-62.5402	0	0	0		46.2229	-62.5402	0	1	0
46.2255	-62.5834	0	0	0		46.2255	-62.5834	0	0	0
46.2307	-62.5941	0	0	0		46.2307	-62.5941	0	0	0
46.2364	-62.6126	0	0	0		46.2364	-62.6126	0	0	0
46.2325	-62.619	0	0	0		46.2325	-62.619	0	0	0
46.2347	-62.6278	0	0	0		46.2347	-62.6278	0	0	0
46.2337	-62.6268	0	0	0		46.2337	-62.6268	0	0	0
46.2315	-62.6181	0	0	0		46.2315	-62.6181	0	0	0
46.2308	-62.6085	0	0	0		46.2308	-62.6085	0	0	0
46.2261	-62.5992	0	0	0		46.2261	-62.5992	0	0	0
46.2212	-62.5903	0	0	0		46.2212	-62.5903	0	0	0
46.2197	-62.5804	0	0	0		46.2197	-62.5804	0	0	0
46.2192	-62.5627	0	0	0		46.2192	-62.5627	0	0	0
46.2174	-62.5527	0	0	0		46.2174	-62.5527	0	0	0
46.213	-62.5432	0	1	0		46.213	-62.5432	0	1	0
46.185	-62.5015	0	1	0		46.185	-62.5015	0	1	0
46.1807	-62.5261	0	0	0		46.1807	-62.5261	0	1	0
46.1799	-62.532	0	0	0		46.1799	-62.532	0	0	0
46.1831	-62.5416	0	0	0		46.1831	-62.5416	0	0	0
46.1871	-62.5506	0	0	0		46.1871	-62.5506	0	1	0
46.1954	-62.6269	0	0	0		46.1954	-62.6269	0	1	0
46.1244	-62.4675	0	0	0		46.1244	-62.4675	0	0	0
46.1394	-62.4715	0	0	0		46.1394	-62.4715	0	0	0
46.12	-62.4629	0	0	0		46.12	-62.4629	0	1	0
46.1125	-62.4557	0	0	0		46.1125	-62.4557	0	1	0
46.0956	-62.4562	0	0	0		46.0956	-62.4562	0	1	0
46.0907	-62.4495	0	0	0		46.0907	-62.4495	0	0	0
46.0812	-62.4522	0	0	0		46.0812	-62.4522	0	0	0
46.0674	-62.4664	0	0	0		46.0674	-62.4664	0	0	0
46.0577	-62.4697	0	0	0		46.0577	-62.4697	0	0	0
46.0152	-62.494	0	0	0		46.0152	-62.494	0	0	0
46.0158	-62.4851	0	0	0		46.0158	-62.4851	0	0	0
46.0189	-62.4735	0	0	0		46.0189	-62.4735	0	0	0
45.9907	-62.4792	0	0	0		45.9907	-62.4792	0	0	0
45.9864	-62.4879	0	0	0		45.9864	-62.4879	0	0	0
45.9596	-62.7432	0	0	0		45.9596	-62.7432	0	1	0
45.9573	-62.7512	0	0	0		45.9573	-62.7512	0	0	0
45.9591	-62.7607	0	0	0		45.9591	-62.7607	0	0	0
45.9613	-62.7856	0	0	0		45.9613	-62.7856	0	0	0
45.9692	-62.8357	0	0	0		45.9692	-62.8357	0	0	0
45.9734	-62.845	0	0	0		45.9734	-62.845	0	0	0
45.9735	-62.8518	0	0	0		45.9735	-62.8518	0	0	0
45.9818	-62.8581	0	0	0		45.9818	-62.8581	0	0	0
46.0041	-62.8708	0	0	0		46.0041	-62.8708	0	0	0
46.0016	-62.861	0	0	0		46.0016	-62.861	0	0	0
46.0162	-62.8907	0	1	0		46.0162	-62.8907	0	1	0
46.0205	-62.8999	0	1	0		46.0205	-62.8999	0	1	0
46.0504	-62.9044	0	1	0		46.0504	-62.9044	0	1	0
46.1369	-62.8732	0	1	0		46.1369	-62.8732	0	1	0
46.1519	-62.8595	0	1	0		46.1519	-62.8595	0	1	0
46.1513	-62.8497	0	1	0		46.1513	-62.8497	0	1	0
46.1543	-62.8518	0	1	0		46.1543	-62.8518	0	1	0
46.1598	-62.8697	0	1	0		46.1598	-62.8697	0	1	0
46.1557	-62.8791	0	1	0		46.1557	-62.8791	0	1	0
46.1765	-62.8999	0	1	0		46.1765	-62.8999	0	1	0
46.1621	-62.8993	0	1	0		46.1621	-62.8993	0	1	0
46.1585	-62.9017	0	0	0		46.1585	-62.9017	0	0	0
46.154	-62.8932	0	0	0		46.154	-62.8932	0	0	0
46.1284	-62.9627	0	0	0		46.1284	-62.9627	0	0	0
46.1691	-62.9413	0	0	0		46.1691	-62.9413	0	0	0
46.1816	-62.9326	0	0	0		46.1816	-62.9326	0	0	0
46.1815	-62.9392	0	0	0		46.1815	-62.9392	0	0	0
46.1738	-62.9897	0	0	0		46.1738	-62.9897	0	0	0
46.174	-62.9999	0	0	0		46.174	-62.9999	0	0	0
46.1833	-63.0125	0	0	0		46.1833	-63.0125	0	0	0
46.1898	-63.0156	0	0	0		46.1898	-63.0156	0	0	0
46.1921	-63.0226	0	0	0		46.1921	-63.0226	0	0	0
46.189	-63.0279	0	0	0		46.189	-63.0279	0	0	0
46.1935	-63.0316	0	0	0		46.1935	-63.0316	0	0	0
46.1884	-63.0471	0	0	0		46.1884	-63.0471	0	0	0
46.1935	-63.0614	0	0	0		46.1935	-63.0614	0	0	0
46.1944	-63.0715	0	1	0		46.1944	-63.0715	0	1	0
46.1979	-63.086	0	0	0		46.1979	-63.086	0	1	0
46.1945	-63.095	0	0	0		46.1945	-63.095	0	0	0
46.1942	-63.1043	0	0	0		46.1942	-63.1043	0	0	0
46.1948	-63.1144	0	0	0		46.1948	-63.1144	0	0	0
46.1993	-63.1184	0	0	0		46.1993	-63.1184	0	0	0
46.2063	-63.122	0	0	0		46.2063	-63.122	0	0	0
46.2113	-63.1221	0	0	0		46.2113	-63.1221	0	1	0
46.2308	-63.1015	0	0	0		46.2308	-63.1015	0	0	0
46.2434	-63.0855	0	0	0		46.2434	-63.0855	0	0	0
46.2446	-63.0759	0	0	0		46.2446	-63.0759	0	0	0
46.2402	-63.0639	0	0	0		46.2402	-63.0639	0	0	0
46.2376	-63.0547	0	0	0		46.2376	-63.0547	0	0	0
46.2378	-63.0537	0	0	0		46.2378	-63.0537	0	1	0
46.2493	-63.059	0	1	0		46.2493	-63.059	0	1	0
46.2514	-63.067	0	0	0		46.2514	-63.067	0	1	0
46.2583	-63.0655	0	0	0		46.2583	-63.0655	0	0	0
46.2627	-63.0585	0	1	0		46.2627	-63.0585	0	1	0
46.26	-63.0487	0	0	0		46.26	-63.0487	0	0	0
46.2668	-63.0449	0	0	0		46.2668	-63.0449	0	0	0
46.2761	-63.0435	0	0	0		46.2761	-63.0435	0	0	0
46.2788	-63.0427	0	0	0		46.2788	-63.0427	0	1	0
46.2797	-63.0342	0	0	0		46.2797	-63.0342	0	0	0
46.2859	-63.0289	0	0	0		46.2859	-63.0289	0	0	0
46.2914	-63.0203	0	0	0		46.2914	-63.0203	0	1	0
46.2833	-63.0048	0	0	0		46.2833	-63.0048	0	0	0
46.2767	-62.9999	0	0	0		46.2767	-62.9999	0	0	0
46.2794	-62.9978	0	0	0		46.2794	-62.9978	0	1	0
46.2858	-62.9963	0	0	0		46.2858	-62.9963	0	1	0
46.296	-63.0033	0	0	0		46.296	-63.0033	0	1	0
46.3039	-62.9883	0	1	0		46.3039	-62.9883	0	1	0
46.3041	-62.9771	0	1	0		46.3041	-62.9771	0	1	0
46.3072	-62.9706	0	1	0		46.3072	-62.9706	0	1	0
46.3097	-62.965	0	1	0		46.3097	-62.965	0	1	0
46.3148	-62.9587	0	0	0		46.3148	-62.9587	0	1	0
46.3215	-62.9523	0	0	0		46.3215	-62.9523	0	1	0
46.3247	-62.9465	0	0	0		46.3247	-62.9465	0	1	0
46.3317	-62.9414	0	0	0		46.3317	-62.9414	0	1	0
46.3421	-62.8851	0	0	0		46.3421	-62.8851	0	0	0
46.3542	-62.895	0	0	0		46.3542	-62.895	0	1	0
46.3543	-62.9053	0	0	0		46.3543	-62.9053	0	1	0
46.329	-62.9496	0	0	0		46.329	-62.9496	0	1	0
46.3226	-62.957	0	0	0		46.3226	-62.957	0	1	0
46.3188	-62.9661	0	1	0		46.3188	-62.9661	0	1	0
46.3123	-62.9836	0	0	0		46.3123	-62.9836	0	1	0
46.3125	-62.9895	0	0	0		46.3125	-62.9895	0	1	0
46.3103	-62.9983	0	0	0		46.3103	-62.9983	0	1	0
46.299	-63.0307	0	0	0		46.299	-63.0307	0	0	0
46.2983	-63.0398	0	0	0		46.2983	-63.0398	0	0	0
46.2907	-63.0553	0	0	0		46.2907	-63.0553	0	0	0
46.2787	-63.0663	0	0	0		46.2787	-63.0663	0	0	0
46.2731	-63.0748	0	0	0		46.2731	-63.0748	0	0	0
46.258	-63.0875	0	0	0		46.258	-63.0875	0	0	0
46.252	-63.107	0	0	0		46.252	-63.107	0	0	0
46.2396	-63.1115	0	0	0		46.2396	-63.1115	0	1	0
46.2349	-63.1171	0	0	0		46.2349	-63.1171	0	1	0
46.2331	-63.1195	0	0	0		46.2331	-63.1195	0	1	0
46.2296	-63.1231	0	0	0		46.2296	-63.1231	0	0	0
46.23	-63.1453	0	0	0		46.23	-63.1453	0	0	0
46.239	-63.1668	0	0	0		46.239	-63.1668	0	0	0
46.233	-63.1624	0	0	0		46.233	-63.1624	0	0	0
46.2316	-63.1697	0	0	0		46.2316	-63.1697	0	0	0
46.2303	-63.1614	0	0	0		46.2303	-63.1614	0	0	0
46.2148	-63.1724	0	0	0		46.2148	-63.1724	0	1	0
46.2175	-63.1821	0	1	0		46.2175	-63.1821	0	1	0
46.2153	-63.2042	0	1	0		46.2153	-63.2042	0	1	0
46.2117	-63.205	0	1	0		46.2117	-63.205	0	1	0
46.2039	-63.2079	0	1	0		46.2039	-63.2079	0	1	0
46.1954	-63.2159	0	1	0		46.1954	-63.2159	0	1	0
46.1965	-63.2241	0	1	0		46.1965	-63.2241	0	1	0
46.2039	-63.1596	0	1	0		46.2039	-63.1596	0	1	0
46.2027	-63.1413	0	1	0		46.2027	-63.1413	0	1	0
46.1981	-63.1337	0	1	0		46.1981	-63.1337	0	1	0
46.1381	-63.2269	0	1	0		46.1381	-63.2269	0	1	0
46.1313	-63.2336	0	1	0		46.1313	-63.2336	0	1	0
46.1634	-63.3557	0	1	0		46.1634	-63.3557	0	1	0
46.1666	-63.3657	0	0	0		46.1666	-63.3657	0	0	0
46.1927	-63.4194	0	0	0		46.1927	-63.4194	0	0	0
46.1921	-63.4292	0	0	0		46.1921	-63.4292	0	0	0
46.1891	-63.4383	0	0	0		46.1891	-63.4383	0	0	0
46.2064	-63.4757	0	0	0		46.2064	-63.4757	0	0	0
46.2111	-63.4772	0	0	0		46.2111	-63.4772	0	0	0
46.2171	-63.478	0	0	0		46.2171	-63.478	0	1	0
46.2145	-63.4879	0	0	0		46.2145	-63.4879	0	1	0
46.2125	-63.4893	0	1	0		46.2125	-63.4893	0	1	0
46.2044	-63.5166	0	0	0		46.2044	-63.5166	0	0	0
46.2033	-63.5269	0	0	0		46.2033	-63.5269	0	0	0
46.2114	-63.5327	0	0	0		46.2114	-63.5327	0	0	0
46.2082	-63.5845	0	0	0		46.2082	-63.5845	0	0	0
46.2143	-63.6032	0	0	0		46.2143	-63.6032	0	0	0
46.2389	-63.6598	0	0	0		46.2389	-63.6598	0	0	0
46.2445	-63.6686	0	0	0		46.2445	-63.6686	0	0	0
46.2412	-63.6831	0	0	0		46.2412	-63.6831	0	0	0
46.2476	-63.691	0	0	0		46.2476	-63.691	0	0	0
46.2515	-63.7004	0	0	0		46.2515	-63.7004	0	0	0
46.2497	-63.7054	0	0	0		46.2497	-63.7054	0	0	0
46.2576	-63.7012	0	0	0		46.2576	-63.7012	0	0	0
46.263	-63.7017	0	0	0		46.263	-63.7017	0	0	0
46.271	-63.6984	0	0	0		46.271	-63.6984	0	0	0
46.2742	-63.7011	0	0	0		46.2742	-63.7011	0	1	0
46.2792	-63.7094	0	0	0		46.2792	-63.7094	0	1	0
46.277	-63.7191	0	0	0		46.277	-63.7191	0	1	0
46.2938	-63.7311	0	0	0		46.2938	-63.7311	0	1	0
46.3019	-63.7465	0	0	0		46.3019	-63.7465	0	1	0
46.307	-63.7551	0	1	0		46.307	-63.7551	0	1	0
46.307	-63.7638	0	1	0		46.307	-63.7638	0	1	0
46.3196	-63.7899	0	1	0		46.3196	-63.7899	0	1	0
46.3152	-63.8069	0	1	0		46.3152	-63.8069	0	1	0
46.3205	-63.8141	0	1	0		46.3205	-63.8141	0	1	0
46.3374	-63.7888	0	1	0		46.3374	-63.7888	0	1	0
46.3439	-63.7805	0	0	0		46.3439	-63.7805	0	1	0
46.3642	-63.8062	0	0	0		46.3642	-63.8062	0	1	0
46.3713	-63.8011	0	0	0		46.3713	-63.8011	0	1	0
46.3645	-63.7947	0	0	0		46.3645	-63.7947	0	1	0
46.3547	-63.7769	0	0	0		46.3547	-63.7769	0	1	0
46.3545	-63.7664	0	0	0		46.3545	-63.7664	0	0	0
46.3497	-63.7622	0	0	0		46.3497	-63.7622	0	0	0
46.3466	-63.7528	0	0	0		46.3466	-63.7528	0	0	0
46.3506	-63.7349	0	0	0		46.3506	-63.7349	0	0	0
46.3485	-63.7253	0	0	0		46.3485	-63.7253	0	0	0
46.3512	-63.7123	0	0	0		46.3512	-63.7123	0	0	0
46.3542	-63.7218	0	0	0		46.3542	-63.7218	0	0	0
46.3595	-63.7354	0	0	0		46.3595	-63.7354	0	0	0
46.3606	-63.7449	0	0	0		46.3606	-63.7449	0	0	0
46.3695	-63.7605	0	0	0		46.3695	-63.7605	0	0	0
46.3823	-63.764	0	0	0		46.3823	-63.764	0	1	0
46.3825	-63.754	0	0	0		46.3825	-63.754	0	1	0
46.3843	-63.7514	0	0	0		46.3843	-63.7514	0	1	0
46.3896	-63.7763	0	0	0		46.3896	-63.7763	0	0	0
46.3891	-63.7908	0	0	0		46.3891	-63.7908	0	1	0
46.3922	-63.7952	0	0	0		46.3922	-63.7952	0	1	0
46.3939	-63.8252	0	0	0		46.3939	-63.8252	0	0	0
46.3903	-63.8348	0	0	0		46.3903	-63.8348	0	1	0
46.3973	-63.8544	0	0	0		46.3973	-63.8544	0	1	0
46.4033	-63.9481	0	0	0		46.4033	-63.9481	0	1	0
46.3968	-63.9503	0	0	0		46.3968	-63.9503	0	1	0
46.3892	-64.0346	0	0	0		46.3892	-64.0346	0	0	0
46.3931	-64.0442	0	0	0		46.3931	-64.0442	0	1	0
46.4387	-64.113	0	0	0		46.4387	-64.113	0	1	0
46.4402	-64.1108	0	0	0		46.4402	-64.1108	0	1	0
46.5488	-64.0882	0	0	0		46.5488	-64.0882	0	0	0
46.5566	-64.0744	0	0	0		46.5566	-64.0744	0	1	0
46.5645	-64.0711	0	1	0		46.5645	-64.0711	0	1	0
46.5799	-64.0556	0	1	0		46.5799	-64.0556	0	1	0
46.5834	-64.0512	0	1	0		46.5834	-64.0512	0	1	0
46.6392	-64.0697	0	0	0		46.6392	-64.0697	0	1	0
46.6451	-64.0753	0	0	0		46.6451	-64.0753	0	1	0
46.6483	-64.0774	0	0	0		46.6483	-64.0774	0	1	0
46.6178	-64.101	0	0	0		46.6178	-64.101	0	1	0
46.6151	-64.1034	0	1	0		46.6151	-64.1034	0	1	0
46.6103	-64.1019	0	1	0		46.6103	-64.1019	0	1	0
46.5919	-64.1373	0	0	0		46.5919	-64.1373	0	1	0
46.5987	-64.1567	0	1	0		46.5987	-64.1567	0	1	0
46.6034	-64.166	0	0	0		46.6034	-64.166	0	0	0
46.6089	-64.1749	0	0	0		46.6089	-64.1749	0	0	0
46.6164	-64.1891	0	0	0		46.6164	-64.1891	0	0	0
46.6357	-64.187	0	0	0		46.6357	-64.187	0	1	0
46.6304	-64.1912	0	0	0		46.6304	-64.1912	0	1	0
46.6266	-64.1983	0	0	0		46.6266	-64.1983	0	1	0
46.6265	-64.2088	0	0	0		46.6265	-64.2088	0	1	0
46.6301	-64.2185	0	0	0		46.6301	-64.2185	0	1	0
46.6286	-64.2288	0	0	0		46.6286	-64.2288	0	1	0
46.6254	-64.252	0	0	0		46.6254	-64.252	0	1	0
46.6249	-64.2519	0	0	0		46.6249	-64.2519	0	1	0
24.4094	54.4878	0	0	0		24.4094	54.4878	0	1	0
24.402	54.482	0	0	0		24.402	54.482	0	0	0
24.397	54.4721	0	0	0		24.397	54.4721	0	1	0
24.4047	54.4637	0	0	0		24.4047	54.4637	0	0	0
24.4123	54.449	0	0	0		24.4123	54.449	0	0	0
24.4105	54.4467	0	0	0		24.4105	54.4467	0	0	0
24.4054	54.4399	0	0	0		24.4054	54.4399	0	1	0
24.4082	54.4327	0	0	0		24.4082	54.4327	0	1	0
24.411	54.4227	0	0	0		24.411	54.4227	0	1	0
24.4154	54.4173	0	0	0		24.4154	54.4173	0	0	0
24.4243	54.4053	0	0	0		24.4243	54.4053	0	0	0
24.4243	54.3984	0	0	0		24.4243	54.3984	0	1	0
24.4272	54.3774	0	0	0		24.4272	54.3774	0	1	0
24.429	54.3678	0	0	0		24.429	54.3678	0	0	0
24.4351	54.3612	0	0	0		24.4351	54.3612	0	0	0
24.4422	54.3519	0	0	0		24.4422	54.3519	0	0	0
24.4505	54.3369	0	0	0		24.4505	54.3369	0	0	0
24.4499	54.3338	0	0	0		24.4499	54.3338	0	0	0
24.4491	54.3307	0	0	0		24.4491	54.3307	0	0	0
24.4514	54.3312	0	0	0		24.4514	54.3312	0	0	0
24.4537	54.3271	0	0	0		24.4537	54.3271	0	0	0
24.4508	54.3218	0	0	0		24.4508	54.3218	0	0	0
24.451	54.3134	0	0	0		24.451	54.3134	0	1	0
24.4667	54.3069	0	0	0		24.4667	54.3069	0	0	0
24.465	54.3186	0	1	0		24.465	54.3186	0	1	0
24.4723	54.3167	0	0	0		24.4723	54.3167	0	1	0
24.4811	54.3123	0	0	0		24.4811	54.3123	0	1	0
24.4812	54.326	0	0	0		24.4812	54.326	0	1	0
24.4737	54.3254	0	0	0		24.4737	54.3254	0	1	0
24.4728	54.3265	0	0	0		24.4728	54.3265	0	1	0
24.4653	54.3252	0	0	0		24.4653	54.3252	0	0	0
24.4714	54.3356	0	0	0		24.4714	54.3356	0	1	0
24.4786	54.3448	0	0	0		24.4786	54.3448	0	1	0
24.4892	54.3491	0	0	0		24.4892	54.3491	0	1	0
24.4959	54.3574	0	1	0		24.4959	54.3574	0	1	0
24.5025	54.3662	0	1	0		24.5025	54.3662	0	1	0
24.5096	54.37	0	0	0		24.5096	54.37	0	1	0
24.5129	54.3654	0	1	0		24.5129	54.3654	0	1	0
24.5198	54.3612	0	0	0		24.5198	54.3612	0	1	0
24.5312	54.3657	0	0	0		24.5312	54.3657	0	1	0
24.5379	54.3653	0	0	0		24.5379	54.3653	0	1	0
24.5408	54.3773	0	0	0		24.5408	54.3773	0	0	0
24.5391	54.3833	0	1	0		24.5391	54.3833	0	1	0
24.5289	54.3935	0	0	0		24.5289	54.3935	0	1	0
24.5212	54.3991	0	0	0		24.5212	54.3991	0	1	0
24.494	54.386	0	1	0		24.494	54.386	0	1	0
24.4872	54.3885	0	0	0		24.4872	54.3885	0	1	0
24.4819	54.3942	0	1	0		24.4819	54.3942	0	1	0
24.4728	54.4084	0	0	0		24.4728	54.4084	0	1	0
24.4662	54.4089	0	1	0		24.4662	54.4089	0	1	0
24.4468	54.4141	0	1	0		24.4468	54.4141	0	1	0
24.4469	54.4377	0	0	0		24.4469	54.4377	0	1	0
24.4446	54.4453	0	0	0		24.4446	54.4453	0	1	0
24.4404	54.4555	0	0	0		24.4404	54.4555	0	1	0
24.4348	54.4687	0	0	0		24.4348	54.4687	0	1	0
24.4094	54.4878	0	1	0		24.4094	54.4878	0	1	0
-7.00784	115.541	0	0	0		-7.00784	115.541	0	0	0
5.75826	117.958	0	1	0		5.75826	117.958	0	1	0
5.7679	117.954	0	0	0		5.7679	117.954	0	1	0
39.0215	118.454	0	0	0		39.0215	118.454	0	1	0
39.0213	118.445	0	0	0		39.0213	118.445	0	0	0
39.0066	118.455	0	0	0		39.0066	118.455	0	0	0
38.9872	118.455	0	0	0		38.9872	118.455	0	0	0
38.9775	118.455	0	0	0		38.9775	118.455	0	1	0
38.9677	118.455	0	0	0		38.9677	118.455	0	1	0
38.958	118.455	0	0	0		38.958	118.455	0	1	0
38.9494	118.454	0	1	0		38.9494	118.454	0	1	0
38.9538	118.437	0	0	0		38.9538	118.437	0	1	0
38.959	118.431	0	0	0		38.959	118.431	0	1	0
38.9603	118.422	0	0	0		38.9603	118.422	0	1	0
38.975	118.418	0	0	0		38.975	118.418	0	1	0
38.9848	118.418	0	1	0		38.9848	118.418	0	1	0
38.994	118.418	0	0	0		38.994	118.418	0	1	0
39.003	118.417	0	0	0		39.003	118.417	0	1	0
39.0116	118.42	0	0	0		39.0116	118.42	0	1	0
39.0194	118.426	0	0	0		39.0194	118.426	0	1	0
39.0242	118.434	0	0	0		39.0242	118.434	0	0	0
39.0257	118.442	0	1	0		39.0257	118.442	0	1	0
39.038	118.462	0	1	0		39.038	118.462	0	1	0
39.042	118.469	0	0	0		39.042	118.469	0	1	0
39.037	118.53	0	0	0		39.037	118.53	0	0	0
39.022	118.543	0	0	0		39.022	118.543	0	1	0
39.0741	118.632	0	1	0		39.0741	118.632	0	1	0
38.9667	118.585	0	0	0		38.9667	118.585	0	1	0
38.9612	118.577	0	0	0		38.9612	118.577	0	1	0
38.9557	118.569	0	0	0		38.9557	118.569	0	0	0
38.9502	118.561	0	1	0		38.9502	118.561	0	1	0
38.9447	118.553	0	0	0		38.9447	118.553	0	1	0
38.9391	118.545	0	0	0		38.9391	118.545	0	1	0
38.9336	118.537	0	0	0		38.9336	118.537	0	1	0
38.9285	118.529	0	0	0		38.9285	118.529	0	0	0
38.9229	118.521	0	1	0		38.9229	118.521	0	1	0
38.9181	118.513	0	0	0		38.9181	118.513	0	0	0
38.9163	118.505	0	0	0		38.9163	118.505	0	0	0
38.9207	118.499	0	1	0		38.9207	118.499	0	1	0
38.9273	118.492	0	0	0		38.9273	118.492	0	0	0
38.9337	118.485	0	0	0		38.9337	118.485	0	0	0
38.9411	118.487	0	0	0		38.9411	118.487	0	0	0
38.9475	118.488	0	0	0		38.9475	118.488	0	0	0
38.9551	118.482	0	0	0		38.9551	118.482	0	0	0
38.9627	118.476	0	0	0		38.9627	118.476	0	0	0
38.9703	118.47	0	0	0		38.9703	118.47	0	0	0
38.9741	118.475	0	0	0		38.9741	118.475	0	0	0
38.9726	118.471	0	0	0		38.9726	118.471	0	0	0
38.9725	118.469	0	0	0		38.9725	118.469	0	0	0
38.9965	118.467	0	0	0		38.9965	118.467	0	0	0
38.9995	118.468	0	0	0		38.9995	118.468	0	1	0
39.0073	118.468	0	0	0		39.0073	118.468	0	0	0
39.0159	118.465	0	0	0		39.0159	118.465	0	0	0
42.9359	17.1626	0	0	0		42.9359	17.1626	0	0	0
42.9247	17.1721	0	0	0		42.9247	17.1721	0	0	0
42.9145	17.1815	0	0	0		42.9145	17.1815	0	1	0
42.9131	17.1567	0	0	0		42.9131	17.1567	0	0	0
42.9105	17.1462	0	0	0		42.9105	17.1462	0	1	0
42.9078	17.1334	0	0	0		42.9078	17.1334	0	0	0
42.9083	17.1071	0	0	0		42.9083	17.1071	0	1	0
42.9238	16.9971	0	0	0		42.9238	16.9971	0	0	0
42.9241	16.9658	0	0	0		42.9241	16.9658	0	0	0
42.9161	16.9524	0	0	0		42.9161	16.9524	0	1	0
42.9127	16.9339	0	0	0		42.9127	16.9339	0	0	0
42.9087	16.9268	0	0	0		42.9087	16.9268	0	0	0
42.9064	16.9165	0	1	0		42.9064	16.9165	0	1	0
42.9047	16.8097	0	1	0		42.9047	16.8097	0	1	0
42.906	16.7985	0	0	0		42.906	16.7985	0	1	0
42.9076	16.773	0	0	0		42.9076	16.773	0	1	0
43.4015	16.2039	0	1	0		43.4015	16.2039	0	1	0
43.3347	16.3603	0	0	0		43.3347	16.3603	0	1	0
43.346	16.3229	0	0	0		43.346	16.3229	0	1	0
43.381	16.2331	0	0	0		43.381	16.2331	0	1	0
43.3819	16.2273	0	0	0		43.3819	16.2273	0	0	0
12.5244	-81.7126	0	1	0		12.5244	-81.7126	0	1	0
12.5939	-81.7071	0	1	0		12.5939	-81.7071	0	1	0
12.585	-81.6929	0	0	0		12.585	-81.6929	0	0	0
12.5786	-81.6978	0	0	0		12.5786	-81.6978	0	0	0
12.5666	-81.701	0	0	0		12.5666	-81.701	0	0	0
12.5415	-81.7073	0	0	0		12.5415	-81.7073	0	0	0
12.5244	-81.7126	0	0	0		12.5244	-81.7126	0	0	0
17.2	-25.0875	0	0	0		17.2	-25.0875	0	0	0
17.195	-25.0827	0	0	0		17.195	-25.0827	0	0	0
17.1904	-25.0771	0	1	0		17.1904	-25.0771	0	1	0
17.1866	-25.0684	0	0	0		17.1866	-25.0684	0	1	0
17.1826	-25.058	0	0	0		17.1826	-25.058	0	1	0
17.1792	-25.0474	0	0	0		17.1792	-25.0474	0	0	0
17.1781	-25.0373	0	0	0		17.1781	-25.0373	0	0	0
17.1719	-25.0199	0	1	0		17.1719	-25.0199	0	1	0
17.1504	-25.014	0	0	0		17.1504	-25.014	0	0	0
17.1406	-25.0101	0	0	0		17.1406	-25.0101	0	0	0
17.1267	-25.0002	0	0	0		17.1267	-25.0002	0	0	0
17.1218	-24.9946	0	0	0		17.1218	-24.9946	0	0	0
17.1219	-24.9863	0	0	0		17.1219	-24.9863	0	0	0
17.1162	-24.9803	0	0	0		17.1162	-24.9803	0	0	0
17.0979	-24.9659	0	0	0		17.0979	-24.9659	0	1	0
17.0849	-24.9676	0	0	0		17.0849	-24.9676	0	0	0
17.0724	-24.9769	0	0	0		17.0724	-24.9769	0	1	0
17.0549	-24.9868	0	0	0		17.0549	-24.9868	0	0	0
17.0481	-24.9995	0	0	0		17.0481	-24.9995	0	1	0
17.0299	-25.0311	0	0	0		17.0299	-25.0311	0	0	0
17.0273	-25.0384	0	0	0		17.0273	-25.0384	0	1	0
17.0218	-25.0416	0	1	0		17.0218	-25.0416	0	1	0
17.0185	-25.0486	0	0	0		17.0185	-25.0486	0	0	0
17.0167	-25.0577	0	0	0		17.0167	-25.0577	0	0	0
17.0181	-25.0635	0	0	0		17.0181	-25.0635	0	0	0
17.0165	-25.074	0	0	0		17.0165	-25.074	0	0	0
17.0138	-25.083	0	1	0		17.0138	-25.083	0	1	0
17.0082	-25.0905	0	1	0		17.0082	-25.0905	0	1	0
17.0018	-25.0974	0	1	0		17.0018	-25.0974	0	1	0
16.9957	-25.1052	0	0	0		16.9957	-25.1052	0	1	0
16.9878	-25.1114	0	1	0		16.9878	-25.1114	0	1	0
16.9803	-25.1188	0	0	0		16.9803	-25.1188	0	1	0
16.9661	-25.1321	0	0	0		16.9661	-25.1321	0	0	0
16.9599	-25.139	0	0	0		16.9599	-25.139	0	0	0
16.9569	-25.1493	0	0	0		16.9569	-25.1493	0	0	0
16.9484	-25.156	0	1	0		16.9484	-25.156	0	1	0
16.9318	-25.1673	0	0	0		16.9318	-25.1673	0	0	0
16.9196	-25.1826	0	0	0		16.9196	-25.1826	0	0	0
16.91	-25.2111	0	0	0		16.91	-25.2111	0	0	0
16.9137	-25.219	0	1	0		16.9137	-25.219	0	1	0
16.9125	-25.2278	0	0	0		16.9125	-25.2278	0	0	0
16.9147	-25.2339	0	0	0		16.9147	-25.2339	0	0	0
16.919	-25.2416	0	0	0		16.919	-25.2416	0	0	0
16.9222	-25.2519	0	0	0		16.9222	-25.2519	0	0	0
16.9222	-25.2603	0	0	0		16.9222	-25.2603	0	0	0
16.9206	-25.2701	0	0	0		16.9206	-25.2701	0	0	0
16.9197	-25.3101	0	0	0		16.9197	-25.3101	0	0	0
16.9269	-25.3155	0	0	0		16.9269	-25.3155	0	0	0
16.9355	-25.319	0	0	0		16.9355	-25.319	0	0	0
16.9443	-25.3164	0	0	0		16.9443	-25.3164	0	0	0
16.9527	-25.3097	0	0	0		16.9527	-25.3097	0	0	0
17.0562	-25.3574	0	0	0		17.0562	-25.3574	0	0	0
17.1207	-25.2605	0	0	0		17.1207	-25.2605	0	0	0
17.1221	-25.2555	0	1	0		17.1221	-25.2555	0	1	0
17.2	-25.0875	0	0	0		17.2	-25.0875	0	1	0
28.9587	-13.5413	0	0	0		28.9587	-13.5413	0	1	0
28.9572	-13.5516	0	0	0		28.9572	-13.5516	0	0	0
28.9567	-13.5599	0	0	0		28.9567	-13.5599	0	1	0
28.9542	-13.5702	0	0	0		28.9542	-13.5702	0	0	0
28.9532	-13.5786	0	0	0		28.9532	-13.5786	0	0	0
28.951	-13.589	0	0	0		28.951	-13.589	0	0	0
28.9468	-13.5997	0	0	0		28.9468	-13.5997	0	0	0
28.9384	-13.6079	0	0	0		28.9384	-13.6079	0	0	0
28.9249	-13.6366	0	0	0		28.9249	-13.6366	0	1	0
28.9193	-13.646	0	0	0		28.9193	-13.646	0	0	0
28.9199	-13.657	0	1	0		28.9199	-13.657	0	1	0
28.9199	-13.6886	0	1	0		28.9199	-13.6886	0	1	0
28.9177	-13.6998	0	0	0		28.9177	-13.6998	0	0	0
28.9168	-13.7051	0	0	0		28.9168	-13.7051	0	0	0
28.909	-13.724	0	0	0		28.909	-13.724	0	0	0
28.907	-13.7345	0	0	0		28.907	-13.7345	0	0	0
28.8997	-13.7427	0	1	0		28.8997	-13.7427	0	1	0
28.8799	-13.7498	0	0	0		28.8799	-13.7498	0	1	0
28.8734	-13.7532	0	0	0		28.8734	-13.7532	0	1	0
28.8666	-13.7604	0	0	0		28.8666	-13.7604	0	0	0
28.8589	-13.7676	0	0	0		28.8589	-13.7676	0	0	0
28.8519	-13.7739	0	0	0		28.8519	-13.7739	0	0	0
28.8444	-13.7791	0	1	0		28.8444	-13.7791	0	1	0
28.8428	-13.7884	0	0	0		28.8428	-13.7884	0	0	0
28.8509	-13.7918	0	0	0		28.8509	-13.7918	0	0	0
28.8555	-13.7984	0	0	0		28.8555	-13.7984	0	0	0
28.857	-13.8068	0	0	0		28.857	-13.8068	0	0	0
28.856	-13.8143	0	0	0		28.856	-13.8143	0	0	0
28.8579	-13.8173	0	0	0		28.8579	-13.8173	0	0	0
28.8607	-13.8221	0	0	0		28.8607	-13.8221	0	0	0
28.86	-13.8459	0	1	0		28.86	-13.8459	0	1	0
28.8584	-13.8666	0	0	0		28.8584	-13.8666	0	0	0
28.874	-13.8752	0	0	0		28.874	-13.8752	0	0	0
28.8827	-13.8811	0	0	0		28.8827	-13.8811	0	0	0
28.8911	-13.8764	0	0	0		28.8911	-13.8764	0	0	0
28.8949	-13.8668	0	0	0		28.8949	-13.8668	0	0	0
28.8977	-13.8581	0	0	0		28.8977	-13.8581	0	0	0
28.9065	-13.8541	0	1	0		28.9065	-13.8541	0	1	0
28.9177	-13.841	0	0	0		28.9177	-13.841	0	0	0
28.9252	-13.8336	0	0	0		28.9252	-13.8336	0	0	0
28.934	-13.83	0	1	0		28.934	-13.83	0	1	0
28.9418	-13.8337	0	0	0		28.9418	-13.8337	0	0	0
28.9494	-13.8327	0	0	0		28.9494	-13.8327	0	0	0
28.9547	-13.8337	0	0	0		28.9547	-13.8337	0	0	0
28.962	-13.8321	0	1	0		28.962	-13.8321	0	1	0
28.9697	-13.8349	0	0	0		28.9697	-13.8349	0	0	0
28.9754	-13.8295	0	0	0		28.9754	-13.8295	0	0	0
28.99	-13.8339	0	0	0		28.99	-13.8339	0	0	0
29.0141	-13.8251	0	0	0		29.0141	-13.8251	0	0	0
29.0551	-13.7867	0	0	0		29.0551	-13.7867	0	0	0
29.0628	-13.772	0	0	0		29.0628	-13.772	0	0	0
29.0641	-13.766	0	1	0		29.0641	-13.766	0	1	0
29.0822	-13.7298	0	0	0		29.0822	-13.7298	0	0	0
29.0812	-13.714	0	0	0		29.0812	-13.714	0	0	0
29.0925	-13.6904	0	0	0		29.0925	-13.6904	0	0	0
29.0984	-13.6811	0	0	0		29.0984	-13.6811	0	0	0
29.1041	-13.6769	0	0	0		29.1041	-13.6769	0	0	0
29.1087	-13.6684	0	0	0		29.1087	-13.6684	0	0	0
29.1176	-13.6624	0	0	0		29.1176	-13.6624	0	0	0
29.1223	-13.6545	0	0	0		29.1223	-13.6545	0	0	0
29.1184	-13.6399	0	0	0		29.1184	-13.6399	0	1	0
29.1168	-13.6307	0	0	0		29.1168	-13.6307	0	1	0
29.1254	-13.6232	0	0	0		29.1254	-13.6232	0	0	0
29.1361	-13.6038	0	0	0		29.1361	-13.6038	0	0	0
29.1353	-13.592	0	0	0		29.1353	-13.592	0	1	0
29.1308	-13.5813	0	1	0		29.1308	-13.5813	0	1	0
29.1247	-13.5723	0	0	0		29.1247	-13.5723	0	0	0
29.1192	-13.5654	0	0	0		29.1192	-13.5654	0	1	0
29.2179	-13.445	0	1	0		29.2179	-13.445	0	1	0
29.2164	-13.4377	0	0	0		29.2164	-13.4377	0	1	0
29.2102	-13.4334	0	0	0		29.2102	-13.4334	0	0	0
29.2089	-13.425	0	0	0		29.2089	-13.425	0	0	0
29.1914	-13.4215	0	0	0		29.1914	-13.4215	0	0	0
29.1819	-13.4207	0	0	0		29.1819	-13.4207	0	0	0
29.1725	-13.4257	0	0	0		29.1725	-13.4257	0	0	0
29.1651	-13.425	0	0	0		29.1651	-13.425	0	0	0
29.1557	-13.4281	0	0	0		29.1557	-13.4281	0	1	0
29.152	-13.4379	0	0	0		29.152	-13.4379	0	1	0
29.1469	-13.4464	0	0	0		29.1469	-13.4464	0	0	0
29.143	-13.4502	0	0	0		29.143	-13.4502	0	0	0
29.1362	-13.456	0	0	0		29.1362	-13.456	0	0	0
29.1306	-13.4613	0	0	0		29.1306	-13.4613	0	0	0
29.1214	-13.4638	0	0	0		29.1214	-13.4638	0	0	0
29.1121	-13.4608	0	0	0		29.1121	-13.4608	0	0	0
29.1058	-13.4554	0	0	0		29.1058	-13.4554	0	0	0
29.1007	-13.4489	0	0	0		29.1007	-13.4489	0	0	0
29.0915	-13.4475	0	0	0		29.0915	-13.4475	0	0	0
29.0838	-13.4499	0	0	0		29.0838	-13.4499	0	0	0
29.0704	-13.4559	0	0	0		29.0704	-13.4559	0	0	0
29.0623	-13.4601	0	0	0		29.0623	-13.4601	0	0	0
29.0487	-13.4643	0	0	0		29.0487	-13.4643	0	0	0
29.0395	-13.468	0	0	0		29.0395	-13.468	0	0	0
29.0309	-13.4678	0	0	0		29.0309	-13.4678	0	0	0
29.0223	-13.4641	0	0	0		29.0223	-13.4641	0	0	0
29.0153	-13.4686	0	0	0		29.0153	-13.4686	0	0	0
29.0046	-13.4784	0	0	0		29.0046	-13.4784	0	0	0
28.9991	-13.4879	0	0	0		28.9991	-13.4879	0	0	0
28.9928	-13.486	0	0	0		28.9928	-13.486	0	0	0
28.993	-13.4922	0	0	0		28.993	-13.4922	0	0	0
28.981	-13.5159	0	0	0		28.981	-13.5159	0	0	0
28.9732	-13.5306	0	0	0		28.9732	-13.5306	0	0	0
28.9675	-13.5378	0	0	0		28.9675	-13.5378	0	0	0
28.9601	-13.5411	0	0	0		28.9601	-13.5411	0	1	0
28.9667	-13.5351	0	0	0		28.9667	-13.5351	0	1	0
-7.21143	113.752	0	0	0		-7.21143	113.752	0	1	0
-7.20954	113.775	0	0	0		-7.20954	113.775	0	1	0
-7.21385	113.8	0	0	0		-7.21385	113.8	0	0	0
-7.22274	113.809	0	1	0		-7.22274	113.809	0	1	0
-32.0071	115.486	0	0	0		-32.0071	115.486	0	1	0
-31.9985	115.491	0	0	0		-31.9985	115.491	0	1	0
-31.989	115.509	0	0	0		-31.989	115.509	0	1	0
-31.9899	115.517	0	0	0		-31.9899	115.517	0	1	0
-31.9915	115.524	0	0	0		-31.9915	115.524	0	0	0
-31.9894	115.536	0	0	0		-31.9894	115.536	0	0	0
-31.9989	115.544	0	0	0		-31.9989	115.544	0	1	0
-32.0029	115.554	0	0	0		-32.0029	115.554	0	1	0
-32.0079	115.554	0	0	0		-32.0079	115.554	0	1	0
-32.0141	115.534	0	0	0		-32.0141	115.534	0	0	0
-32.0226	115.529	0	0	0		-32.0226	115.529	0	0	0
-32.0245	115.524	0	0	0		-32.0245	115.524	0	0	0
-32.0178	115.521	0	0	0		-32.0178	115.521	0	0	0
-32.013	115.51	0	0	0		-32.013	115.51	0	1	0
-32.0151	115.501	0	0	0		-32.0151	115.501	0	1	0
-32.0188	115.493	0	0	0		-32.0188	115.493	0	1	0
-32.0166	115.484	0	0	0		-32.0166	115.484	0	1	0
-32.017	115.473	0	0	0		-32.017	115.473	0	0	0
-32.025	115.459	0	0	0		-32.025	115.459	0	0	0
-32.0143	115.466	0	0	0		-32.0143	115.466	0	0	0
42.8461	132.439	0	0	0		42.8461	132.439	0	0	0
42.8373	132.417	0	0	0		42.8373	132.417	0	0	0
42.8333	132.408	0	0	0		42.8333	132.408	0	0	0
42.8273	132.4	0	0	0		42.8273	132.4	0	1	0
42.8311	132.397	0	0	0		42.8311	132.397	0	1	0
12.2003	52.2656	0	0	0		12.2003	52.2656	0	0	0
12.2028	52.2729	0	0	0		12.2028	52.2729	0	0	0
12.2023	52.2816	0	0	0		12.2023	52.2816	0	1	0
12.1993	52.2917	0	0	0		12.1993	52.2917	0	0	0
12.1992	52.3011	0	0	0		12.1992	52.3011	0	0	0
12.1922	52.3105	0	0	0		12.1922	52.3105	0	0	0
12.195	52.3403	0	0	0		12.195	52.3403	0	0	0
12.1917	52.3499	0	0	0		12.1917	52.3499	0	0	0
12.1799	52.3686	0	0	0		12.1799	52.3686	0	0	0
12.15	52.3233	0	1	0		12.15	52.3233	0	1	0
12.1521	52.2946	0	0	0		12.1521	52.2946	0	0	0
12.1754	52.2292	0	0	0		12.1754	52.2292	0	0	0
12.1823	52.2224	0	0	0		12.1823	52.2224	0	0	0
12.1803	52.212	0	0	0		12.1803	52.212	0	0	0
12.1801	52.2015	0	0	0		12.1801	52.2015	0	1	0
12.1852	52.1648	0	0	0		12.1852	52.1648	0	1	0
12.1868	52.1567	0	1	0		12.1868	52.1567	0	1	0
12.2008	52.1452	0	1	0		12.2008	52.1452	0	1	0
12.2022	52.1378	0	0	0		12.2022	52.1378	0	1	0
12.2059	52.134	0	0	0		12.2059	52.134	0	0	0
12.2044	52.123	0	0	0		12.2044	52.123	0	0	0
12.2412	52.1242	0	0	0		12.2412	52.1242	0	0	0
12.2339	52.1414	0	0	0		12.2339	52.1414	0	0	0
12.2332	52.1502	0	1	0		12.2332	52.1502	0	1	0
12.2252	52.1584	0	0	0		12.2252	52.1584	0	0	0
12.2174	52.1674	0	0	0		12.2174	52.1674	0	1	0
12.2167	52.1767	0	0	0		12.2167	52.1767	0	0	0
12.2051	52.1954	0	0	0		12.2051	52.1954	0	0	0
12.2023	52.2304	0	0	0		12.2023	52.2304	0	0	0
12.2034	52.2385	0	0	0		12.2034	52.2385	0	0	0
12.2014	52.248	0	0	0		12.2014	52.248	0	0	0
12.2034	52.2578	0	0	0		12.2034	52.2578	0	0	0
12.2003	52.2656	0	0	0		12.2003	52.2656	0	0	0
12.6764	54.0766	0	0	0		12.6764	54.0766	0	0	0
12.6879	54.0862	0	0	0		12.6879	54.0862	0	0	0
12.6972	54.0875	0	0	0		12.6972	54.0875	0	0	0
12.7012	54.0947	0	0	0		12.7012	54.0947	0	0	0
12.6998	54.1037	0	0	0		12.6998	54.1037	0	1	0
12.6993	54.112	0	0	0		12.6993	54.112	0	0	0
12.6963	54.1191	0	0	0		12.6963	54.1191	0	1	0
12.6915	54.1272	0	0	0		12.6915	54.1272	0	0	0
12.6856	54.1343	0	0	0		12.6856	54.1343	0	0	0
12.6788	54.1418	0	0	0		12.6788	54.1418	0	0	0
12.6637	54.2012	0	0	0		12.6637	54.2012	0	0	0
12.6584	54.2092	0	1	0		12.6584	54.2092	0	1	0
12.6515	54.2147	0	0	0		12.6515	54.2147	0	0	0
12.6435	54.2286	0	0	0		12.6435	54.2286	0	0	0
12.6435	54.2448	0	0	0		12.6435	54.2448	0	0	0
12.6391	54.2532	0	0	0		12.6391	54.2532	0	0	0
12.6311	54.2643	0	0	0		12.6311	54.2643	0	0	0
12.627	54.271	0	0	0		12.627	54.271	0	0	0
12.6228	54.2793	0	0	0		12.6228	54.2793	0	0	0
12.617	54.2865	0	0	0		12.617	54.2865	0	0	0
12.6145	54.2948	0	0	0		12.6145	54.2948	0	1	0
12.6136	54.3029	0	0	0		12.6136	54.3029	0	1	0
12.6055	54.3385	0	1	0		12.6055	54.3385	0	1	0
12.6025	54.3464	0	0	0		12.6025	54.3464	0	0	0
12.6049	54.3543	0	0	0		12.6049	54.3543	0	0	0
12.6013	54.3614	0	0	0		12.6013	54.3614	0	0	0
12.599	54.3676	0	0	0		12.599	54.3676	0	0	0
12.5882	54.383	0	0	0		12.5882	54.383	0	0	0
12.5848	54.3921	0	0	0		12.5848	54.3921	0	0	0
12.5788	54.4088	0	0	0		12.5788	54.4088	0	0	0
12.5791	54.4184	0	0	0		12.5791	54.4184	0	0	0
12.5732	54.4257	0	0	0		12.5732	54.4257	0	0	0
12.5557	54.4504	0	0	0		12.5557	54.4504	0	0	0
12.4453	54.2873	0	0	0		12.4453	54.2873	0	0	0
12.4421	54.272	0	0	0		12.4421	54.272	0	0	0
12.4409	54.2635	0	0	0		12.4409	54.2635	0	0	0
12.4375	54.2563	0	0	0		12.4375	54.2563	0	0	0
12.4333	54.2483	0	0	0		12.4333	54.2483	0	0	0
12.4281	54.2397	0	0	0		12.4281	54.2397	0	0	0
12.4216	54.2321	0	0	0		12.4216	54.2321	0	0	0
12.4148	54.2296	0	1	0		12.4148	54.2296	0	1	0
12.4059	54.227	0	0	0		12.4059	54.227	0	0	0
12.3964	54.2183	0	0	0		12.3964	54.2183	0	0	0
12.3933	54.2087	0	0	0		12.3933	54.2087	0	0	0
12.391	54.1988	0	0	0		12.391	54.1988	0	0	0
12.3858	54.1904	0	0	0		12.3858	54.1904	0	0	0
12.3787	54.1834	0	0	0		12.3787	54.1834	0	0	0
12.3727	54.1758	0	0	0		12.3727	54.1758	0	0	0
12.3685	54.1667	0	0	0		12.3685	54.1667	0	0	0
12.3623	54.1593	0	0	0		12.3623	54.1593	0	0	0
12.3577	54.1505	0	0	0		12.3577	54.1505	0	0	0
12.3524	54.1419	0	0	0		12.3524	54.1419	0	0	0
12.3506	54.132	0	0	0		12.3506	54.132	0	0	0
12.3529	54.1223	0	0	0		12.3529	54.1223	0	0	0
12.3551	54.1022	0	0	0		12.3551	54.1022	0	0	0
12.3554	54.082	0	0	0		12.3554	54.082	0	0	0
12.3525	54.0619	0	0	0		12.3525	54.0619	0	0	0
12.3527	54.0518	0	0	0		12.3527	54.0518	0	0	0
12.3517	54.0417	0	0	0		12.3517	54.0417	0	0	0
12.3503	54.0317	1	0	0		12.3503	54.0317	1	0	0
12.3363	54.0198	0	0	0		12.3363	54.0198	0	1	0
12.3296	54.0123	0	0	0		12.3296	54.0123	0	1	0
12.3295	54.0023	0	0	0		12.3295	54.0023	0	0	0
12.3312	53.9923	0	0	0		12.3312	53.9923	0	0	0
12.3337	53.9824	0	0	0		12.3337	53.9824	0	0	0
12.3357	53.9725	0	0	0		12.3357	53.9725	0	0	0
12.3354	53.9625	0	0	0		12.3354	53.9625	0	0	0
12.3332	53.9528	0	0	0		12.3332	53.9528	0	0	0
12.3334	53.9427	0	0	0		12.3334	53.9427	0	0	0
12.3308	53.9239	0	0	0		12.3308	53.9239	0	0	0
12.33	53.9144	0	0	0		12.33	53.9144	0	0	0
12.3284	53.9045	0	0	0		12.3284	53.9045	0	0	0
12.325	53.8848	0	0	0		12.325	53.8848	0	1	0
12.3232	53.875	0	0	0		12.3232	53.875	0	0	0
12.3205	53.8652	0	0	0		12.3205	53.8652	0	0	0
12.3177	53.8555	0	0	0		12.3177	53.8555	0	0	0
12.315	53.8461	0	0	0		12.315	53.8461	0	0	0
12.3122	53.8369	0	0	0		12.3122	53.8369	0	0	0
12.3111	53.8274	0	0	0		12.3111	53.8274	0	0	0
12.3114	53.8176	0	0	0		12.3114	53.8176	0	0	0
12.3081	53.798	0	0	0		12.3081	53.798	0	0	0
12.3063	53.7884	0	0	0		12.3063	53.7884	0	0	0
12.3053	53.7789	0	0	0		12.3053	53.7789	0	0	0
12.5503	53.3851	0	0	0		12.5503	53.3851	0	0	0
12.6715	53.4673	0	0	0		12.6715	53.4673	0	0	0
12.6785	53.4735	0	1	0		12.6785	53.4735	0	1	0
12.6922	53.4848	0	1	0		12.6922	53.4848	0	1	0
12.7027	53.6467	0	1	0		12.7027	53.6467	0	1	0
12.6979	53.6555	0	1	0		12.6979	53.6555	0	1	0
12.6914	53.6632	0	1	0		12.6914	53.6632	0	1	0
12.6851	53.6711	0	1	0		12.6851	53.6711	0	1	0
12.6789	53.6791	0	1	0		12.6789	53.6791	0	1	0
12.6727	53.6872	0	1	0		12.6727	53.6872	0	1	0
12.6665	53.6952	0	1	0		12.6665	53.6952	0	1	0
12.6605	53.7034	0	1	0		12.6605	53.7034	0	1	0
12.6547	53.7117	0	1	0		12.6547	53.7117	0	1	0
12.6488	53.7199	0	0	0		12.6488	53.7199	0	0	0
12.6431	53.7284	0	1	0		12.6431	53.7284	0	1	0
12.6372	53.7367	0	1	0		12.6372	53.7367	0	1	0
12.6317	53.7451	0	1	0		12.6317	53.7451	0	1	0
12.6264	53.7536	0	1	0		12.6264	53.7536	0	1	0
12.6212	53.7624	0	1	0		12.6212	53.7624	0	1	0
12.6159	53.7705	0	0	0		12.6159	53.7705	0	0	0
12.6134	53.7781	0	0	0		12.6134	53.7781	0	0	0
12.6091	53.7871	0	0	0		12.6091	53.7871	0	0	0
12.6052	53.7965	0	0	0		12.6052	53.7965	0	0	0
12.6017	53.8061	0	0	0		12.6017	53.8061	0	0	0
12.5991	53.8159	0	0	0		12.5991	53.8159	0	0	0
12.5972	53.8259	0	0	0		12.5972	53.8259	0	0	0
12.5966	53.836	0	0	0		12.5966	53.836	0	0	0
12.5987	53.8459	0	0	0		12.5987	53.8459	0	0	0
12.6039	53.8543	0	0	0		12.6039	53.8543	0	0	0
12.6112	53.8606	0	0	0		12.6112	53.8606	0	0	0
12.6189	53.8668	0	0	0		12.6189	53.8668	0	0	0
12.6271	53.8719	0	0	0		12.6271	53.8719	0	0	0
12.635	53.8773	0	0	0		12.635	53.8773	0	0	0
12.6473	53.8915	0	0	0		12.6473	53.8915	0	0	0
12.6495	53.9003	0	0	0		12.6495	53.9003	0	0	0
12.6506	53.9098	0	0	0		12.6506	53.9098	0	0	0
12.6494	53.9191	0	0	0		12.6494	53.9191	0	0	0
12.645	53.9282	0	0	0		12.645	53.9282	0	0	0
12.6437	53.9363	0	0	0		12.6437	53.9363	0	0	0
12.6401	53.9445	0	0	0		12.6401	53.9445	0	0	0
12.6406	53.9539	0	0	0		12.6406	53.9539	0	0	0
12.6485	53.9769	0	0	0		12.6485	53.9769	0	0	0
12.6479	53.9858	0	0	0		12.6479	53.9858	0	0	0
12.6472	53.9949	0	0	0		12.6472	53.9949	0	0	0
12.6485	54.0046	0	0	0		12.6485	54.0046	0	0	0
12.652	54.0139	0	1	0		12.652	54.0139	0	1	0
12.6555	54.023	0	1	0		12.6555	54.023	0	1	0
12.6604	54.0316	0	1	0		12.6604	54.0316	0	1	0
12.6617	54.0414	0	1	0		12.6617	54.0414	0	1	0
12.6658	54.0506	0	1	0		12.6658	54.0506	0	1	0
12.6687	54.0598	0	1	0		12.6687	54.0598	0	1	0
12.6732	54.0687	0	1	0		12.6732	54.0687	0	1	0
12.6764	54.0766	0	1	0		12.6764	54.0766	0	1	0
-3.63964	127.97	0	1	0		-3.63964	127.97	0	1	0
12.9384	42.9621	0	1	0		12.9384	42.9621	0	1	0
12.9296	42.9515	0	1	0		12.9296	42.9515	0	1	0
12.9269	42.9311	0	1	0		12.9269	42.9311	0	1	0
12.9292	42.9212	0	1	0		12.9292	42.9212	0	1	0
12.9266	42.913	0	0	0		12.9266	42.913	0	0	0
12.9308	42.8982	0	0	0		12.9308	42.8982	0	0	0
12.9397	42.8934	0	0	0		12.9397	42.8934	0	0	0
12.9482	42.8892	0	0	0		12.9482	42.8892	0	0	0
12.9573	42.8952	0	0	0		12.9573	42.8952	0	0	0
12.9434	42.9484	0	0	0		12.9434	42.9484	0	0	0
12.9434	42.9579	0	1	0		12.9434	42.9579	0	1	0
12.9384	42.9621	0	0	0		12.9384	42.9621	0	0	0
-7.16662	114.334	0	1	0		-7.16662	114.334	0	1	0
-7.16592	114.327	0	0	0		-7.16592	114.327	0	0	0
34.768	11.2271	0	0	0		34.768	11.2271	0	0	0
34.7749	11.2198	0	0	0		34.7749	11.2198	0	0	0
34.7824	11.2257	0	1	0		34.7824	11.2257	0	1	0
34.7898	11.2357	0	0	0		34.7898	11.2357	0	0	0
34.8135	11.2499	0	0	0		34.8135	11.2499	0	0	0
34.8226	11.2647	0	0	0		34.8226	11.2647	0	0	0
34.7979	11.2888	0	0	0		34.7979	11.2888	0	0	0
34.7889	11.2868	0	0	0		34.7889	11.2868	0	0	0
34.7754	11.2768	0	0	0		34.7754	11.2768	0	0	0
34.7675	11.2758	0	0	0		34.7675	11.2758	0	0	0
34.7549	11.2938	0	0	0		34.7549	11.2938	0	0	0
34.7423	11.3043	0	0	0		34.7423	11.3043	0	0	0
34.7317	11.2813	0	1	0		34.7317	11.2813	0	1	0
34.7251	11.2726	0	0	0		34.7251	11.2726	0	0	0
34.7225	11.2498	0	0	0		34.7225	11.2498	0	0	0
34.7133	11.2499	0	0	0		34.7133	11.2499	0	0	0
34.6989	11.1958	0	0	0		34.6989	11.1958	0	0	0
34.6969	11.1905	0	1	0		34.6969	11.1905	0	1	0
34.6911	11.1806	0	0	0		34.6911	11.1806	0	0	0
34.6813	11.1598	0	0	0		34.6813	11.1598	0	0	0
34.6754	11.1498	0	0	0		34.6754	11.1498	0	0	0
34.6701	11.1399	0	0	0		34.6701	11.1399	0	0	0
34.6641	11.1301	0	0	0		34.6641	11.1301	0	0	0
34.6682	11.1251	0	0	0		34.6682	11.1251	0	0	0
34.6774	11.1251	0	0	0		34.6774	11.1251	1	0	0
34.6812	11.1272	0	0	0		34.6812	11.1272	1	0	0
34.6881	11.1346	0	0	0		34.6881	11.1346	0	0	0
34.7009	11.1373	0	0	0		34.7009	11.1373	0	0	0
34.705	11.1485	0	0	0		34.705	11.1485	0	0	0
34.7144	11.1551	0	0	0		34.7144	11.1551	0	0	0
34.7225	11.1588	1	0	0		34.7225	11.1588	1	0	0
34.7371	11.1753	0	0	0		34.7371	11.1753	0	0	0
34.7457	11.1891	1	0	0		34.7457	11.1891	1	0	0
34.7417	11.1978	0	0	0		34.7417	11.1978	0	0	0
34.7405	11.216	0	0	0		34.7405	11.216	0	0	0
34.7455	11.2255	1	0	0		34.7455	11.2255	1	0	0
22.3625	-72.9694	0	0	0		22.3625	-72.9694	0	0	0
22.371	-72.9845	0	0	0		22.371	-72.9845	0	0	0
22.3721	-72.9941	0	0	0		22.3721	-72.9941	0	0	0
22.3702	-73.0037	0	0	0		22.3702	-73.0037	0	0	0
22.3544	-73.0281	1	0	0		22.3544	-73.0281	1	0	0
22.3412	-73.0424	0	0	0		22.3412	-73.0424	0	0	0
22.3369	-73.0671	1	0	0		22.3369	-73.0671	1	0	0
22.3656	-73.1138	0	0	0		22.3656	-73.1138	0	0	0
22.4151	-73.1369	0	0	0		22.4151	-73.1369	0	0	0
22.4229	-73.1341	1	0	0		22.4229	-73.1341	1	0	0
22.4397	-73.1292	0	0	0		22.4397	-73.1292	0	0	0
22.4473	-73.1292	1	0	0		22.4473	-73.1292	1	0	0
22.454	-73.1234	0	0	0		22.454	-73.1234	0	0	0
22.449	-73.115	1	0	0		22.449	-73.115	1	0	0
22.442	-73.1083	0	0	0		22.442	-73.1083	0	0	0
22.4359	-73.1017	0	0	0		22.4359	-73.1017	0	0	0
22.4339	-73.0751	0	0	0		22.4339	-73.0751	0	0	0
22.4317	-73.0272	0	0	0		22.4317	-73.0272	1	0	0
22.4262	-73.0195	0	0	0		22.4262	-73.0195	0	0	0
22.4213	-73.011	0	0	0		22.4213	-73.011	0	0	0
22.4038	-72.9593	0	0	0		22.4038	-72.9593	0	0	0
22.3275	-72.737	0	0	0		22.3275	-72.737	0	1	0
34.6297	11.0233	0	0	0		34.6297	11.0233	0	1	0
34.6322	11.0134	0	0	0		34.6322	11.0134	0	1	0
34.6402	10.9969	0	0	0		34.6402	10.9969	0	1	0
34.6458	10.9883	0	0	0		34.6458	10.9883	0	1	0
34.6516	10.9797	0	0	0		34.6516	10.9797	0	1	0
34.658	10.9764	0	1	0		34.658	10.9764	0	1	0
34.6653	10.9831	0	0	0		34.6653	10.9831	1	0	0
34.6716	10.9908	0	0	0		34.6716	10.9908	0	1	0
34.6705	11.0112	0	0	0		34.6705	11.0112	1	0	0
34.6715	11.0213	0	0	0		34.6715	11.0213	0	0	0
34.6716	11.0316	0	0	0		34.6716	11.0316	1	0	0
34.6683	11.0505	0	0	0		34.6683	11.0505	0	1	0
34.6725	11.0577	0	0	0		34.6725	11.0577	1	0	0
34.6714	11.0679	0	0	0		34.6714	11.0679	1	0	0
34.6711	11.0782	0	0	0		34.6711	11.0782	1	0	0
34.6684	11.0954	0	0	0		34.6684	11.0954	1	0	0
34.6676	11.1049	0	0	0		34.6676	11.1049	1	0	0
34.663	11.1213	0	0	0		34.663	11.1213	1	0	0
34.6568	11.1126	0	0	0		34.6568	11.1126	0	1	0
34.654	11.1034	0	0	0		34.654	11.1034	0	1	0
34.6484	11.0952	1	0	0		34.6484	11.0952	0	1	0
34.6321	11.0722	1	0	0		34.6321	11.0722	1	0	0
34.6262	11.0641	0	0	0		34.6262	11.0641	0	0	0
34.6211	11.0483	0	0	0		34.6211	11.0483	0	0	0
34.6256	11.0324	0	0	0		34.6256	11.0324	0	1	0
34.6297	11.0233	0	0	0		34.6297	11.0233	0	1	0
58.2227	11.4159	0	0	0		58.2227	11.4159	0	1	0
58.232	11.4272	1	0	0		58.232	11.4272	1	0	0
58.2415	11.4279	1	0	0		58.2415	11.4279	0	1	0
58.2484	11.4409	1	0	0		58.2484	11.4409	0	1	0
58.2496	11.4585	1	0	0		58.2496	11.4585	1	0	0
58.2477	11.463	1	0	0		58.2477	11.463	1	0	0
58.259	11.475	0	1	0		58.259	11.475	0	1	0
58.2567	11.5016	0	1	0		58.2567	11.5016	0	1	0
58.2521	11.4967	1	0	0		58.2521	11.4967	1	0	0
58.2288	11.4788	1	0	0		58.2288	11.4788	1	0	0
58.204	11.4599	1	0	0		58.204	11.4599	1	0	0
58.2017	11.4364	0	0	0		58.2017	11.4364	1	0	0
58.2052	11.4405	0	1	0		58.2052	11.4405	0	1	0
45.9966	-1.38802	1	0	0		45.9966	-1.38802	1	0	0
46.0059	-1.39256	1	0	0		46.0059	-1.39256	0	1	0
46.0147	-1.39826	1	0	0		46.0147	-1.39826	1	0	0
46.042	-1.38925	0	1	0		46.042	-1.38925	0	1	0
46.041	-1.3789	1	0	0		46.041	-1.3789	0	1	0
46.0387	-1.36946	1	0	0		46.0387	-1.36946	0	1	0
46.0274	-1.36501	1	0	0		46.0274	-1.36501	0	1	0
46.0182	-1.35011	1	0	0		46.0182	-1.35011	0	1	0
46.0147	-1.34093	1	0	0		46.0147	-1.34093	0	1	0
46.0044	-1.32586	1	0	0		46.0044	-1.32586	0	1	0
45.9961	-1.31816	0	0	0		45.9961	-1.31816	0	1	0
45.9892	-1.29844	0	0	0		45.9892	-1.29844	0	1	0
45.9876	-1.28822	0	1	0		45.9876	-1.28822	0	1	0
45.9877	-1.27796	1	0	0		45.9877	-1.27796	0	1	0
45.9892	-1.26749	0	0	0		45.9892	-1.26749	0	0	0
45.9903	-1.257	0	1	0		45.9903	-1.257	0	1	0
45.9862	-1.23666	0	1	0		45.9862	-1.23666	0	1	0
45.9769	-1.23343	0	1	0		45.9769	-1.23343	0	1	0
45.9689	-1.23369	0	1	0		45.9689	-1.23369	0	1	0
45.9656	-1.2359	0	1	0		45.9656	-1.2359	0	1	0
45.9579	-1.24184	0	1	0		45.9579	-1.24184	0	1	0
45.9492	-1.2364	0	0	0		45.9492	-1.2364	0	0	0
45.9429	-1.22794	0	0	0		45.9429	-1.22794	0	0	0
45.9227	-1.22907	0	0	0		45.9227	-1.22907	0	1	0
45.9077	-1.21611	0	0	0		45.9077	-1.21611	0	0	0
45.8846	-1.18826	0	0	0		45.8846	-1.18826	0	0	0
45.8801	-1.19354	0	0	0		45.8801	-1.19354	0	0	0
45.8711	-1.19315	0	0	0		45.8711	-1.19315	0	0	0
45.8667	-1.19662	0	0	0		45.8667	-1.19662	0	0	0
45.8612	-1.19783	0	0	0		45.8612	-1.19783	0	0	0
45.8592	-1.20334	0	0	0		45.8592	-1.20334	0	0	0
45.8453	-1.20854	0	0	0		45.8453	-1.20854	0	0	0
45.8431	-1.20277	0	0	0		45.8431	-1.20277	0	0	0
45.834	-1.19837	0	0	0		45.834	-1.19837	0	0	0
45.8276	-1.19898	0	0	0		45.8276	-1.19898	0	0	0
45.822	-1.20758	0	0	0		45.822	-1.20758	0	0	0
45.8155	-1.21474	0	0	0		45.8155	-1.21474	0	0	0
45.8114	-1.22364	0	0	0		45.8114	-1.22364	0	0	0
45.8078	-1.23829	0	0	0		45.8078	-1.23829	0	0	0
45.817	-1.24335	0	0	0		45.817	-1.24335	0	0	0
45.8271	-1.24652	0	0	0		45.8271	-1.24652	0	0	0
45.8374	-1.24852	0	0	0		45.8374	-1.24852	0	0	0
45.8478	-1.25051	0	0	0		45.8478	-1.25051	0	0	0
45.8579	-1.2535	0	0	0		45.8579	-1.2535	0	0	0
45.8674	-1.25811	0	0	0		45.8674	-1.25811	0	0	0
45.8763	-1.2636	0	0	0		45.8763	-1.2636	0	1	0
45.8825	-1.27174	0	0	0		45.8825	-1.27174	0	0	0
45.8875	-1.28062	0	0	0		45.8875	-1.28062	0	0	0
45.8949	-1.28788	0	0	0		45.8949	-1.28788	0	0	0
45.9123	-1.32204	0	0	0		45.9123	-1.32204	0	0	0
45.9147	-1.32755	0	0	0		45.9147	-1.32755	0	0	0
45.9162	-1.3345	0	0	0		45.9162	-1.3345	0	0	0
45.9204	-1.34361	0	0	0		45.9204	-1.34361	0	0	0
45.9259	-1.35216	0	0	0		45.9259	-1.35216	0	0	0
45.9331	-1.35978	0	0	0		45.9331	-1.35978	0	0	0
45.9392	-1.3683	0	0	0		45.9392	-1.3683	0	0	0
45.9458	-1.37626	0	0	0		45.9458	-1.37626	0	0	0
45.9603	-1.38744	0	0	0		45.9603	-1.38744	0	0	0
45.9866	-1.39097	0	0	0		45.9866	-1.39097	0	0	0
45.9966	-1.38802	0	0	0		45.9966	-1.38802	0	0	0
-35.0191	136.191	0	0	0		-35.0191	136.191	0	0	0
-35.0348	136.195	0	0	0		-35.0348	136.195	0	0	0
-35.0577	136.171	0	0	0		-35.0577	136.171	0	0	0
36.4198	25.332	0	0	0		36.4198	25.332	0	0	0
36.4212	25.3248	0	0	0		36.4212	25.3248	0	0	0
36.4324	25.3244	0	0	0		36.4324	25.3244	0	0	0
36.4527	25.3346	0	0	0		36.4527	25.3346	0	0	0
36.4595	25.3428	0	0	0		36.4595	25.3428	0	0	0
36.4514	25.3449	0	0	0		36.4514	25.3449	0	0	0
34.8583	24.0609	0	0	0		34.8583	24.0609	0	0	0
34.8696	24.0783	1	0	0		34.8696	24.0783	1	0	0
34.8684	24.089	0	0	0		34.8684	24.089	0	0	0
34.866	24.1063	0	0	0		34.866	24.1063	0	0	0
34.8557	24.1231	0	0	0		34.8557	24.1231	0	0	0
34.8503	24.1219	1	0	0		34.8503	24.1219	1	0	0
34.8016	24.1215	1	0	0		34.8016	24.1215	1	0	0
29.2353	-13.4969	1	0	0		29.2353	-13.4969	1	0	0
29.2243	-13.5479	0	0	0		29.2243	-13.5479	0	0	0
29.2436	-13.5264	1	0	0		29.2436	-13.5264	1	0	0
29.2522	-13.528	0	0	0		29.2522	-13.528	0	0	0
29.2613	-13.481	0	0	0		29.2613	-13.481	0	0	0
13.3594	-61.1316	0	0	0		13.3594	-61.1316	0	0	0
13.3198	-61.1181	0	0	0		13.3198	-61.1181	0	0	0
13.2626	-61.1162	0	0	0		13.2626	-61.1162	0	0	0
13.2341	-61.1219	0	1	0		13.2341	-61.1219	0	1	0
13.2241	-61.1256	0	0	0		13.2241	-61.1256	0	0	0
13.2127	-61.1272	0	0	0		13.2127	-61.1272	0	0	0
13.2037	-61.1315	0	0	0		13.2037	-61.1315	0	0	0
13.178	-61.1423	0	0	0		13.178	-61.1423	0	0	0
13.157	-61.1438	0	0	0		13.157	-61.1438	0	0	0
13.1496	-61.1486	0	0	0		13.1496	-61.1486	0	0	0
13.1312	-61.1665	0	0	0		13.1312	-61.1665	0	0	0
13.1236	-61.1703	0	0	0		13.1236	-61.1703	0	0	0
13.1245	-61.185	0	0	0		13.1245	-61.185	0	0	0
38.4718	26.723	0	0	0		38.4718	26.723	0	0	0
38.4774	26.7142	1	0	0		38.4774	26.7142	1	0	0
38.4781	26.7089	1	0	0		38.4781	26.7089	1	0	0
38.4589	26.7328	1	0	0		38.4589	26.7328	1	0	0
-27.8268	153.413	1	0	0		-27.8268	153.413	1	0	0
-27.8112	153.436	1	0	0		-27.8112	153.436	1	0	0
-27.8622	153.428	1	0	0		-27.8622	153.428	1	0	0
-27.8931	153.426	1	0	0		-27.8931	153.426	1	0	0
44.5167	14.4702	0	1	0		44.5167	14.4702	0	1	0
44.5186	14.4604	0	1	0		44.5186	14.4604	0	1	0
44.5451	14.4602	1	0	0		44.5451	14.4602	1	0	0
44.5249	14.4898	0	1	0		44.5249	14.4898	0	1	0
44.5252	14.4989	0	0	0		44.5252	14.4989	0	0	0
44.5235	14.5029	0	0	0		44.5235	14.5029	0	0	0
44.4812	14.5375	0	0	0		44.4812	14.5375	0	0	0
-27.0435	153.463	0	0	0		-27.0435	153.463	0	0	0
-27.0611	153.457	0	0	0		-27.0611	153.457	0	0	0
-27.0781	153.451	0	0	0		-27.0781	153.451	0	0	0
-27.1316	153.435	0	0	0		-27.1316	153.435	0	0	0
-27.1408	153.433	0	0	0		-27.1408	153.433	0	0	0
-27.1584	153.428	0	0	0		-27.1584	153.428	0	0	0
-27.1858	153.423	0	0	0		-27.1858	153.423	0	0	0
-27.1952	153.422	0	0	0		-27.1952	153.422	0	0	0
-27.3476	153.432	0	0	0		-27.3476	153.432	0	0	0
-27.3568	153.43	0	0	0		-27.3568	153.43	0	0	0
-27.3624	153.428	0	0	0		-27.3624	153.428	0	0	0
-27.1904	153.368	0	0	0		-27.1904	153.368	0	0	0
-27.1816	153.372	0	0	0		-27.1816	153.372	1	0	0
-27.1546	153.368	0	0	0		-27.1546	153.368	0	0	0
-27.1368	153.362	0	0	0		-27.1368	153.362	0	0	0
-27.1277	153.364	0	0	0		-27.1277	153.364	0	0	0
-27.1188	153.367	0	0	0		-27.1188	153.367	0	0	0
-27.1095	153.37	0	0	0		-27.1095	153.37	0	0	0
-27.0813	153.368	0	0	0		-27.0813	153.368	0	0	0
-27.0721	153.366	0	1	0		-27.0721	153.366	0	1	0
-27.0452	153.381	0	0	0		-27.0452	153.381	0	0	0
-27.0415	153.39	0	0	0		-27.0415	153.39	0	0	0
-27.0334	153.417	0	0	0		-27.0334	153.417	0	0	0
-27.0328	153.426	0	0	0		-27.0328	153.426	0	0	0
-27.0283	153.444	0	0	0		-27.0283	153.444	0	0	0
-27.0238	153.452	0	0	0		-27.0238	153.452	0	0	0
-27.0301	153.468	0	0	0		-27.0301	153.468	0	0	0
-27.0374	153.467	0	0	0		-27.0374	153.467	0	0	0
-27.0435	153.463	0	0	0		-27.0435	153.463	0	0	0
29.3222	-94.7837	0	0	0		29.3222	-94.7837	0	0	0
29.319	-94.7862	0	0	0		29.319	-94.7862	0	0	0
29.3146	-94.7973	0	0	0		29.3146	-94.7973	0	0	0
29.3123	-94.8007	0	0	0		29.3123	-94.8007	0	0	0
29.3486	-94.8173	0	0	0		29.3486	-94.8173	0	0	0
29.3435	-94.7968	0	0	0		29.3435	-94.7968	0	0	0
-7.17564	113.921	0	0	0		-7.17564	113.921	0	0	0
-7.20351	113.94	0	0	0		-7.20351	113.94	0	0	0
40.7481	-73.9678	0	0	0		40.7481	-73.9678	0	0	0
40.7363	-73.9725	0	0	0		40.7363	-73.9725	0	1	0
40.728	-73.9715	0	0	0		40.728	-73.9715	0	1	0
40.7077	-73.9995	0	0	0		40.7077	-73.9995	0	0	0
40.7052	-74.004	0	0	0		40.7052	-74.004	0	1	0
40.7136	-74.0176	0	0	0		40.7136	-74.0176	0	1	0
40.7207	-74.0162	0	0	0		40.7207	-74.0162	0	0	0
40.7241	-74.012	0	0	0		40.7241	-74.012	0	0	0
40.7371	-74.0106	0	0	0		40.7371	-74.0106	0	0	0
40.7433	-74.0103	0	0	0		40.7433	-74.0103	0	0	0
40.7465	-74.0104	0	0	0		40.7465	-74.0104	0	0	0
40.7492	-74.0098	0	0	0		40.7492	-74.0098	0	1	0
40.7579	-74.0049	0	0	0		40.7579	-74.0049	0	0	0
40.7626	-74.0042	0	0	0		40.7626	-74.0042	0	0	0
40.764	-74.0013	0	0	0		40.764	-74.0013	0	1	0
40.7681	-73.9965	0	0	0		40.7681	-73.9965	0	1	0
40.7708	-73.9956	0	0	0		40.7708	-73.9956	0	1	0
40.8007	-73.9747	0	0	0		40.8007	-73.9747	0	1	0
40.8125	-73.9664	0	0	0		40.8125	-73.9664	0	1	0
40.8416	-73.9475	0	0	0		40.8416	-73.9475	0	1	0
40.852	-73.944	0	1	0		40.852	-73.944	0	1	0
40.8733	-73.9217	0	0	0		40.8733	-73.9217	0	1	0
40.8743	-73.9144	0	1	0		40.8743	-73.9144	0	1	0
40.8596	-73.922	0	1	0		40.8596	-73.922	0	1	0
40.8508	-73.9258	0	1	0		40.8508	-73.9258	0	1	0
40.7982	-73.929	0	1	0		40.7982	-73.929	0	1	0
40.7888	-73.9363	0	1	0		40.7888	-73.9363	0	1	0
40.7789	-73.943	0	1	0		40.7789	-73.943	0	1	0
40.7692	-73.9484	0	1	0		40.7692	-73.9484	0	1	0
40.7588	-73.9583	0	1	0		40.7588	-73.9583	0	1	0
40.7481	-73.9678	0	0	0		40.7481	-73.9678	0	1	0
-37.499	176.025	0	1	0		-37.499	176.025	0	1	0
-37.5068	176.03	0	1	0		-37.5068	176.03	0	1	0
-37.5144	176.036	0	1	0		-37.5144	176.036	0	1	0
-37.5222	176.042	0	1	0		-37.5222	176.042	0	1	0
-37.5295	176.049	0	1	0		-37.5295	176.049	0	1	0
-37.5369	176.055	0	1	0		-37.5369	176.055	0	1	0
-37.5441	176.062	0	0	0		-37.5441	176.062	0	0	0
-37.5513	176.068	0	0	0		-37.5513	176.068	0	1	0
-37.5583	176.075	0	0	0		-37.5583	176.075	0	1	0
-37.5654	176.082	0	0	0		-37.5654	176.082	0	1	0
-37.5722	176.088	0	1	0		-37.5722	176.088	0	1	0
-37.5791	176.095	0	1	0		-37.5791	176.095	0	1	0
-37.5855	176.102	0	1	0		-37.5855	176.102	0	1	0
-37.5919	176.109	0	1	0		-37.5919	176.109	0	1	0
-37.598	176.117	0	1	0		-37.598	176.117	0	1	0
-37.6041	176.125	0	1	0		-37.6041	176.125	0	1	0
-37.6102	176.132	0	1	0		-37.6102	176.132	0	1	0
-37.616	176.139	0	1	0		-37.616	176.139	0	1	0
-37.6222	176.147	0	1	0		-37.6222	176.147	0	1	0
-37.6284	176.154	0	1	0		-37.6284	176.154	0	1	0
-37.635	176.161	0	1	0		-37.635	176.161	0	1	0
5.41169	100.341	0	1	0		5.41169	100.341	0	1	0
5.41084	100.338	0	1	0		5.41084	100.338	0	1	0
5.40559	100.339	0	0	0		5.40559	100.339	0	1	0
5.40157	100.335	0	0	0		5.40157	100.335	0	1	0
5.39345	100.326	0	0	0		5.39345	100.326	0	1	0
5.36232	100.318	0	0	0		5.36232	100.318	0	1	0
5.35439	100.315	0	0	0		5.35439	100.315	0	1	0
5.33505	100.311	0	0	0		5.33505	100.311	0	1	0
5.3274	100.306	0	0	0		5.3274	100.306	0	1	0
5.31778	100.301	0	0	0		5.31778	100.301	0	1	0
5.3077	100.299	0	1	0		5.3077	100.299	0	1	0
5.29748	100.295	0	1	0		5.29748	100.295	0	1	0
5.27235	100.268	0	1	0		5.27235	100.268	0	1	0
5.47062	100.243	0	0	0		5.47062	100.243	0	1	0
5.47774	100.251	0	1	0		5.47774	100.251	0	1	0
5.46773	100.287	0	1	0		5.46773	100.287	0	1	0
5.46812	100.295	1	0	0		5.46812	100.295	0	1	0
5.46443	100.302	1	0	0		5.46443	100.302	0	1	0
5.45808	100.315	0	0	0		5.45808	100.315	0	1	0
5.45195	100.314	0	1	0		5.45195	100.314	0	1	0
5.44237	100.315	1	0	0		5.44237	100.315	0	1	0
5.43314	100.319	0	1	0		5.43314	100.319	0	1	0
5.42666	100.326	0	0	0		5.42666	100.326	0	1	0
5.42373	100.336	1	0	0		5.42373	100.336	0	1	0
37.4928	24.9391	1	0	0		37.4928	24.9391	0	1	0
37.4864	24.9464	1	0	0		37.4864	24.9464	0	1	0
37.4762	24.9494	1	0	0		37.4762	24.9494	0	1	0
37.4591	24.95	1	0	0		37.4591	24.95	0	1	0
37.4513	24.9492	1	0	0		37.4513	24.9492	0	1	0
37.4445	24.9458	0	0	0		37.4445	24.9458	0	1	0
37.4375	24.9404	0	0	0		37.4375	24.9404	0	1	0
37.4355	24.937	0	0	0		37.4355	24.937	0	1	0
37.429	24.9394	0	0	0		37.429	24.9394	0	1	0
37.4318	24.9483	1	0	0		37.4318	24.9483	0	1	0
37.4193	24.9571	1	0	0		37.4193	24.9571	0	1	0
37.4088	24.965	0	0	0		37.4088	24.965	0	1	0
37.3975	24.9651	0	0	0		37.3975	24.9651	0	1	0
37.3877	24.9406	0	0	0		37.3877	24.9406	0	1	0
37.3829	24.9263	0	0	0		37.3829	24.9263	0	1	0
37.3816	24.9166	0	0	0		37.3816	24.9166	0	1	0
37.3786	24.9123	0	1	0		37.3786	24.9123	0	1	0
37.3735	24.898	0	0	0		37.3735	24.898	0	1	0
37.3639	24.8755	0	1	0		37.3639	24.8755	0	1	0
37.3877	24.8779	0	1	0		37.3877	24.8779	0	1	0
37.3893	24.8842	0	1	0		37.3893	24.8842	0	1	0
37.395	24.866	0	1	0		37.395	24.866	0	1	0
37.4039	24.8587	0	1	0		37.4039	24.8587	0	1	0
37.4196	24.8712	0	1	0		37.4196	24.8712	0	1	0
37.4455	24.8889	0	1	0		37.4455	24.8889	0	1	0
37.4448	24.8985	0	1	0		37.4448	24.8985	0	1	0
37.4619	24.894	0	1	0		37.4619	24.894	0	1	0
37.4849	24.897	0	1	0		37.4849	24.897	0	1	0
37.4658	25.3804	0	1	0		37.4658	25.3804	0	1	0
37.4937	25.383	0	0	0		37.4937	25.383	0	1	0
37.4947	25.3905	0	0	0		37.4947	25.3905	0	1	0
37.496	25.4019	0	0	0		37.496	25.4019	0	1	0
37.4835	25.4072	0	0	0		37.4835	25.4072	0	1	0
37.4809	25.4203	0	0	0		37.4809	25.4203	0	1	0
37.4816	25.4292	0	0	0		37.4816	25.4292	0	1	0
37.4722	25.434	0	0	0		37.4722	25.434	0	1	0
37.4727	25.4416	0	0	0		37.4727	25.4416	0	1	0
37.4742	25.4582	0	0	0		37.4742	25.4582	0	1	0
37.4687	25.4612	0	0	0		37.4687	25.4612	0	1	0
37.4457	25.459	0	0	0		37.4457	25.459	0	1	0
37.4446	25.45	0	0	0		37.4446	25.45	0	1	0
37.4444	25.4404	0	1	0		37.4444	25.4404	0	1	0
37.4427	25.433	0	1	0		37.4427	25.433	0	1	0
37.4422	25.4246	0	1	0		37.4422	25.4246	0	1	0
37.4343	25.4085	0	1	0		37.4343	25.4085	0	1	0
37.4259	25.404	0	1	0		37.4259	25.404	0	1	0
37.4166	25.4018	0	1	0		37.4166	25.4018	0	1	0
37.4209	25.3831	0	1	0		37.4209	25.3831	0	1	0
37.4135	25.3779	0	1	0		37.4135	25.3779	0	1	0
37.4078	25.3676	0	1	0		37.4078	25.3676	0	1	0
37.4099	25.3589	0	1	0		37.4099	25.3589	0	1	0
37.414	25.3287	0	1	0		37.414	25.3287	0	1	0
37.4073	25.3118	0	1	0		37.4073	25.3118	0	1	0
37.4044	25.3054	0	1	0		37.4044	25.3054	0	1	0
37.4228	25.3084	0	0	0		37.4228	25.3084	0	0	0
37.4288	25.3022	0	0	0		37.4288	25.3022	0	0	0
37.4446	25.3246	0	0	0		37.4446	25.3246	1	0	0
37.4485	25.3297	0	0	0		37.4485	25.3297	1	0	0
37.4571	25.3281	0	0	0		37.4571	25.3281	1	0	0
37.4651	25.3219	0	0	0		37.4651	25.3219	1	0	0
37.4696	25.3175	0	0	0		37.4696	25.3175	0	0	0
[truncated: 251,999+ more rows]

## Sheet: Sup_fig_3
PANEL A	PANEL B
infrastructure_free_width_km	heavy_infrastructure_free_width_km
0.713712	1.42742
0.270854	0.0300186
0.601968	25
0.110103	25
0.0300186	0.480789
0.0800427	0
25	9.07923
0.14002	25
0.140204	25
0.100242	25
0.6227	25
0.28046	18.1339
0	25
9.07923	25
10.5304	25
23.6788	0
25	0
25	0
25	1.01419
17.8429	1.53689
15.2894	1.77776
16.1302	0.702032
13.2924	0
14.9127	0.120627
25	0.341187
25	0.811226
25	0.70194
0	2.14349
0	0
0	0.0100276
0.381576	0.772134
1.53689	1.94435
1.77776	0
0.702032	1.71817
0	0.260939
0.120627	0
0.341187	0
0.811226	0.871519
0.70194	0.79255
2.14349	0
0	0.0700438
0.0100276	0
0.772134	0.290297
0.821828	0
0	0
0.462187	0.57048
0.260939	0.63109
0	0
0	0
0.871519	0
0.79255	0.0100245
0	0.411371
0.0700438	0
0	0
0	0
0	0
0	0
0.57048	0
0.63109	0.930907
0	0.641383
0	0.120134
0	1.48555
0.0100245	0.881524
0.411371	0
0	0
0	0.713475
0	0
0	0
0	0
0	0
0.930907	0.0803682
0.641383	1.09314
0.120134	0
0.401507	0.0700677
0.482354	0.331713
0.40069	0.0301442
0	0.13067
0	0
0.713475	0.15034
0	0
0	0.119792
0	0.280877
0	0
0	0.0399115
1.09314	0
0	0
0.0700677	0
0.331713	0
0.0301442	0.0400946
0	0
0	0.019942
0	0
0	0
0.089844	0
0.280877	2.59245
0	25
0.0399115	25
0	25
0	25
0	25
0	25
0.0400946	25
0	25
0	25
0.019942	25
0	25
0	25
0	25
0.240228	25
25	25
25	25
25	25
25	24.3971
25	25
25	25
25	25
25	25
25	25
25	25
25	25
25	25
25	25
25	25
25	25
25	25
25	25
24.3971	25
25	25
25	25
25	25
25	25
25	25
25	25
25	25
25	0.0798189
25	0.0798208
25	25
25	25
25	25
25	24.41
25	25
25	24.0253
25	25
25	25
25	25
25	25
25	25
25	25
0.0498868	25
0.289349	25
0.049888	25
25	25
25	25
25	25
24.41	25
25	25
24.0253	0.189742
25	0.14967
25	25
25	25
25	25
25	25
25	25
25	25
25	25
25	25
25	25
25	25
25	25
25	25
25	25
0.189742	25
0.129714	25
2.40365	25
25	25
25	25
25	25
25	25
25	25
25	25
25	25
25	25
25	25
25	25
25	25
25	25
25	25
25	25
25	25
25	25
25	25
25	25
25	25
25	25
25	25
25	25
25	25
25	25
25	25
25	25
25	25
25	25
25	25
25	24.0627
25	24.2402
25	25
25	25
25	25
25	25
25	25
25	25
25	25
25	25
25	25
25	25
25	25
25	25
25	25
24.0627	25
24.2402	25
25	25
25	25
25	25
25	25
25	25
25	25
25	25
25	25
25	25
25	25
25	25
25	25
25	25
25	25
25	25
25	25
25	25
25	25
25	25
25	25
25	25
25	25
25	0.450842
25	0.949334
25	0.0400279
25	2.66391
25	0.0898746
25	0
25	0
25	0.389795
25	0
25	0.320819
25	0.0200242
25	0.399886
25	0.841891
25	0
25	0
0.100187	0.0401998
0.919355	0
0.010007	0
0.0100285	0
0.221073	0.0100065
2.44552	0
2.26483	0
0.0898746	0
0	0.110128
0	0
0	0.0599922
0.209889	0
0	0
0.0200511	0.320493
0.0200242	0.741896
0.269923	0
0.190426	0
0	0.0803523
0	0.0703168
0.0401998	2.69734
0	3.09509
0	0.0502418
0	0
0.0100065	0
0	1.38602
0	0
0	2.32097
0.0901045	0.421602
0	1.04403
0.0599922	2.86615
0	2.40038
0	2.06915
0.320493	3.95806
0.741896	0.55985
0	2.62243
0	3.34599
0.0803523	3.28594
0	6.37813
0.872353	5.30571
1.67818	3.7027
0.0502418	13.9823
0	0.0300304
0	0.0100217
0.381658	13.8425
0	16.1642
0.200952	12.0143
0.271031	0.0803103
0.65252	14.4616
2.57451	14.3143
0.692985	0
0.0803543	0.0200949
0.169919	1.42253
0.059983	0.0100311
0.15081	0
0.159957	0.0201107
0	0.281169
0.0300536	0.0703917
2.63588	0.521917
2.59229	0.0803572
2.87374	0.0300257
2.26098	0
0.582616	0
5.30571	0.230946
3.7027	0.170818
2.23713	0.180625
0.0300304	0.0600693
0.0100217	0.211105
0.0300984	0.461486
0.351256	0.0903867
0.0402209	0.0400178
0	0
0.0903037	0
0	2.45009
0.200869	25
0	25
0.0200949	25
0.0300528	25
0.0100311	0.420783
0	25
0.0201107	25
0.0602504	8.60491
0.0703917	1.00527
0.0501847	7.24566
0	9.70037
0.0803572	0.180587
0.0300257	16.6861
0	22.3546
0	12.1119
0	15.2614
0.170818	14.4729
0.17059	25
0.0600693	2.22255
0.191	25
0.461486	25
0.0903867	4.54617
0	0
0	8.21434
0	5.95467
0.372152	10.5258
0.0200082	10.726
2.45009	10.9676
18.6354	11.7055
25	2.37909
25	9.583
25	9.04061
0.420783	0.0200871
0.350931	0.682158
0.611647	0
0.813343	14.8407
1.00527	8.79431
1.8542	9.22467
1.76858	9.81853
1.87402	9.37273
0.652309	9.59236
1.01187	17.0809
0.56119	17.2766
0.542276	12.0962
0	7.70775
0.0601956	5.10397
0.55246	1.52461
0.562759	0.0200978
0.040188	1.76806
0.492543	2.61162
0.18123	9.4796
0.170866	5.61499
0.261473	20.2296
0.191186	8.17801
0.271415	8.3894
0.15051	7.39157
0.481872	5.11613
0.180618	0.0100335
0	1.08588
0.521709	3.86737
0.30084	3.85827
0.120483	21.5986
0.180543	6.35916
0.200636	10.795
0.110347	1.86506
0.220711	0.955049
0.210767	0
0.291098	0.180757
1.00426	0.573153
0.722259	0.341905
0.0200871	1.08385
0.682158	0.0803204
0	6.69787
0.200742	0.310557
0.0100364	21.1167
0.893136	3.39271
0.601645	0.813788
0.29096	6.96389
0.260567	2.69524
0.621799	1.15345
0.611971	1.7535
0.461629	0.391385
0.440991	11.7425
0.962584	2.12625
1.52461	3.15543
0.811936	4.83821
0.43096	3.94805
0.150518	7.9294
0.321567	25
1.69539	9.95192
1.43374	8.28125
0.0701738	8.06084
0.130733	8.95148
0.140923	0
0.0200978	18.9237
0.0904679	22.1247
0.200996	10.1705
0.281846	0.350767
0.844324	11.4052
0.0703197	10.7074
1.13503	10.21
0.281394	0
0.140601	8.79369
0.201132	15.954
0.692506	2.51575
1.19585	2.57954
0.502248	0.892863
0.0603603	2.66319
0.170976	7.88014
1.12358	6.77478
0.0100335	13.799
1.06578	6.67186
1.12512	15.1247
0.160344	2.59844
0.321123	3.63952
0.482155	3.73505
0.271295	4.35093
0.42113	6.0053
0.732565	1.49665
0.360653	1.24317
0.48255	7.15115
0	7.0137
0.110462	7.34069
0.231274	1.98594
0.150613	8.0226
0.0100561	4.12366
1.06377	1.90799
0.0803204	2.79173
1.23452	4.33316
0.271424	3.43948
0.140822	2.19377
0.42108	3.64788
0.310557	2.09737
0.200689	2.13628
0.905471	5.56126
0.36154	3.52102
0.633715	4.69451
0.9436	1.75405
0.0602796	0.150285
1.40257	14.1638
0.742235	3.36222
0.351052	3.40761
0.45229	13.1427
0.421719	3.06876
0.841636	13.9185
0.85255	1.00436
0.431773	2.20975
1.45305	2.46981
0.651298	1.37709
0.381349	14.9757
0.200668	3.62721
2.12625	2.8712
0.601024	14.2698
2.10782	12.8702
3.94805	13.3479
0.802803	15.3723
0.972008	0.782446
0.842283	19.0436
0.965819	24.3102
3.79336	10.8542
0.501594	23.6976
0.962996	7.88234
0.6833	18.8128
0.311101	11.012
1.00364	9.34171
0.612367	2.71008
0.893946	7.39426
0.110367	4.14048
0	0
0.791772	0.844988
1.10438	15.5578
0.612967	2.11745
1.71938	7.39405
0.531343	10.8421
0.723652	0.623334
0.350767	2.61374
3.69736	17.4098
3.35228	9.78297
3.5204	14.4908
3.01923	0.492264
1.50485	0.240514
0.251572	2.23339
0.0802688	9.99514
0.671735	1.64754
0.421763	25
0.0401355	1.35397
0.451321	1.09204
0.732	0.991558
0.571764	1.4147
0	9.81582
0.0401883	17.7227
0.130385	1.27468
0.651467	1.37535
1.41521	1.57463
0.0703029	17.8754
1.19466	18.2183
0.0802574	12.1219
1.19348	1.16539
0.380812	0.140594
0.563	0
0.903251	0.854027
0.211303	5.84994
0.370851	5.21041
0.662475	3.72322
0.752251	13.9196
0.653269	12.8653
1.05687	16.558
0.311647	8.50474
0.371741	1.98436
0.33162	13.441
0.0801979	13.0405
0.681196	21.6561
0.31101	2.81176
0.21055	12.5464
0.160635	1.71496
0.69334	0.764699
3.9966	16.8527
0.632831	1.87515
0.942393	16.8365
1.32384	14.6067
1.40473	11.0735
1.26355	11.3396
1.35403	12.6157
0.0300848	2.19722
1.53509	11.7655
1.02426	8.47989
0.140492	9.45829
0.751808	3.03168
0.602498	8.48174
1.09535	8.95197
1.82429	9.92167
0.211154	8.15502
1.24339	8.03272
1.75301	8.13219
0.130274	8.29359
0.762647	7.47102
1.27374	6.05029
1.50304	3.70078
1.31402	3.37041
0.481486	13.1101
0.892058	2.60663
0.150285	14.4043
0.823142	14.4127
0.530861	3.27039
1.00365	3.3856
0.0200444	14.8715
1.4349	2.33618
0.93337	1.58427
2.11082	0
0.774795	1.25224
0.872415	9.49265
0.942858	5.526
0.47142	5.75415
0.712344	16.8531
1.16774	5.97978
1.15409	6.21223
1.39489	8.25127
1.66369	8.88136
0.652447	10.3468
0.310634	12.6043
0.531303	12.1009
0.0905858	12.0324
0.733189	14.0875
0.732116	6.33999
0.692181	0.561841
0.130398	7.53036
0.110378	4.72649
1.22538	1.51642
0.873431	0.621609
0.25127	0
0.0401461	0.0300714
0.200405	0.0300682
0.631925	1.31443
0.430656	0.793452
0.240856	4.21086
0.160828	17.6755
0.201043	2.84836
0.280561	2.71094
0.200552	2.28706
0.321919	1.80529
0.0401603	1.14289
0.571521	1.1322
0.130312	3.59607
0.140517	0.811704
0.210416	9.03373
0.0401561	2.82735
0.140381	9.75125
0.0702694	21.0698
0.0701428	6.03537
0.0902404	7.61863
0.782446	16.2147
0.570973	0.821588
0.761854	8.48107
0.672113	6.63016
0.620973	20.21
0.671907	3.72693
0.542302	0
0.762943	20.3188
0.482412	2.60667
0	0
1.99796	2.3252
0.120689	1.43312
0.491824	0.841599
0.462412	1.18381
0	1.58394
0.110572	1.70603
0.331036	1.61279
0.491206	0
0	0.210463
0.311845	0.692445
0.211113	1.12238
0.130462	0
0.981871	17.9543
0.572033	0.521883
0.593173	22.6897
0.100209	14.145
0.764051	21.012
0.0301218	0.472655
0.321339	0.641721
0.0903514	23.4789
0.492264	0.621298
0.050107	24.4465
2.23339	1.51882
2.88988	18.0141
1.31601	21.6375
5.78853	0.601808
0.320941	0.842577
0.901683	1.00342
0.160252	1.74611
0.0501664	4.73775
0.030079	20.6031
0.0400739	9.25779
0.0200737	2.76761
0.0401558	0.170439
0.0100292	4.98303
0.0401277	0.613829
0.180574	0.372013
0.0803194	0.952315
0.0602765	2.4177
0.140594	2.24756
0.0300692	0.942388
0	2.97672
0.26123	2.4875
0.180618	3.45124
0.390779	0.42133
0.54187	1.2539
0.523161	0.381345
0.431381	0.752551
0.522064	0.91158
0.350583	0.431797
3.66625	0.211182
0.631373	0
0.12031	0
0.0502205	0.0601881
0.270918	0.712071
0.25039	1.12173
0.0601843	0.762318
0.130537	2.50768
0.382093	0.673178
1.76335	7.33357
0.0300868	1.74255
0.0801588	1.86159
0.764699	18.2265
0.981786	0.180613
1.12678	7.04257
0.0702751	13.9365
0	3.57446
0.110428	6.34481
0.240618	20.1128
0.291023	25
0.180648	11.0345
0.0802202	15.3686
0.0602098	4.8792
0.21042	18.3484
0.180324	10.9137
0.14024	13.3713
0.0200643	5.98641
0.100191	11.3884
0.030068	0.30089
0.200665	0.100227
0.120466	3.55792
0.0300637	2.20049
0.0401039	2.21449
1.56319	2.40831
0.772536	2.35483
0.0501781	2.32409
0.110505	2.2557
0.703983	8.9163
0.460916	3.59823
0.0701572	1.33762
1.2146	1.3544
0.853287	0.542806
0.764718	0
0.351639	0.0400947
0.421671	0
0.0904882	0
1.67512	0
1.66261	0
1.45573	0.27073
1.47418	2.86605
0.510754	1.4973
0.74249	0.601745
0.310828	1.35523
0.120656	0.953832
1.52444	1.4938
1.49461	1.14423
1.35206	3.10747
0.511299	6.5932
1.18278	10.6877
0.220345	0.0902088
1.56498	18.0894
0.570939	3.62757
0.882227	1.05244
0.210551	22.4217
1.58427	0.432568
0	0.15091
0.0901606	0.0100251
0.452001	10.8989
0.190515	18.8456
0.420837	2.32352
0.521329	13.6501
0.150365	5.63102
0.351299	5.19203
1.33466	6.10158
0.30099	1.84531
1.395	0.32123
1.4046	0.030104
0.351103	0.0502603
0.220639	0.460881
0.160394	2.42246
0.652451	2.81369
1.11182	9.20022
1.28253	8.95203
0.320824	11.3665
1.65397	2.4694
0.080206	5.03431
1.03364	1.68518
1.57403	4.00158
1.37241	0.842058
1.4858	2.62899
0.461492	2.25702
0.300811	1.15433
1.18303	6.94834
1.00306	6.61058
0.652204	2.67846
0.0601984	0.0501845
0.341314	0
0.672656	0
0.0801443	1.61468
0.210332	4.01688
0.541374	4.0378
0.360991	13.4138
0.0200545	7.77319
0.561841	0.020077
0.501099	0.873221
0.672492	5.44124
0.69218	2.90164
0.693326	4.71626
0.612124	10.3293
3.23751	3.49016
0.481301	2.46024
0.663738	3.44207
1.51642	6.69471
0.190423	9.06192
0.120483	8.89345
0.961727	8.38969
1.07217	11.3178
0.773841	10.9256
1.07306	9.07513
0.731483	13.0911
0.56122	8.96839
1.05421	8.3995
0.621609	0.341265
0.571089	0.42069
0	0.0300887
0.0300714	0.0300619
0.0200455	0.0999008
0.341152	0
0.421363	0.409833
0.0603655	0.0700289
0.110368	0.0400294
0.190827	0
0.0602518	0
0.311467	0.050182
0.110562	0.0799603
0.0502634	0.160008
1.39409	0.090155
1.16472	0.070229
0.411283	0
0.110326	0
1.14289	0
1.1322	0
3.59607	0.0500277
0.893058	0.020025
0.811704	0.130152
0.200588	0
0.0301118	0
0.0400935	0.431206
0.602095	0
0.591249	0.0200862
0.130654	0.0400516
0.360776	0.06006
0.431099	0
0.381135	0.130292
0.200376	0.0100284
0.200705	0.0400381
0.250756	0
0.341286	0
0.421085	0
0.38154	0.0200739
0.862409	0.0300337
0.431667	1.16889
0.491738	0
0.291863	0.0300717
0.311507	0.161056
0.251076	0.0502656
0.020048	0.100468
0.180792	0.971712
0.763301	0
0.933625	0
0.651544	0.0400127
0.611567	0
0.461131	0.210083
0.0903369	0.160162
0.873028	0
1.77537	0.0200949
0.682522	0
0.541036	0
0.631648	0
0.501223	0.723674
0.581773	1.25693
0.1504	0
0.692786	0
0	0
0.53267	0
0.300913	0.231086
0.0400774	0.0400855
0.0802734	1.28728
1.20205	1.28746
0.0200376	1.31646
1.57397	0.0100581
1.09461	1.35404
0.170389	1.07192
0.744775	0.0902778
0.230703	0.340787
1.21238	0.0800685
0.0601128	0.0301124
0	2.95723
1.06312	2.96706
0.0100256	0
0	0.632049
0.43096	0.632264
0.6013	1.28465
0.180342	1.23454
0.311002	1.02382
0.711771	0.572147
0.150531	0.0602103
0.120206	0
0.140381	0.0501466
0	0
0.0901986	0
0.0401424	0
0.290619	0
0.441486	0
0	0
0.421341	0
0.682462	0
0.862816	0.311647
0.170614	0.191185
0.884823	0.280766
0.883795	0.080124
0.654187	0
1.0965	0
0.631198	1.01606
0.130362	0
0.0100252	1.26736
0.331241	0.150771
0.321288	0
0.432429	0.521888
0.330889	1.7452
1.87485	3.93814
0.370775	3.62217
1.53469	5.82286
0.150882	2.66351
1.07276	2.43983
0.0402451	4.90114
0.240428	0.0200591
0.320908	5.24716
0.601808	5.19143
0.842577	0
0.331124	0.0200632
0.772679	0
1.00164	0.0301618
0.620983	3.43406
4.36844	1.86279
0.671862	1.55246
0.280929	1.34198
0.170439	2.26135
1.55777	0
0.924155	0
1.1254	0
0.171069	1.45441
1.71519	0.0200937
0.372013	2.09689
0.661611	0.210568
2.4177	0.14001
2.24756	0
0.48186	0.00998961
0.804465	0.0299423
0.441118	0.0200206
0.0400907	0
0.381149	0.0200526
1.1939	0.010008
0.42133	0
0.130405	0.460201
0.050177	0.0599945
0.10034	0.201178
0.34059	0.873654
0.180753	0.630798
0.211182	1.34565
0	0.470319
0	0.159761
0.0601881	0.320104
0.712071	0.520428
0.731127	0.0199611
0.702134	0.0499043
0	0.149791
0.542563	25
0.612926	25
0.100515	25
0.732202	0.17025
0.130242	0
0.470689	0
0.694326	0
0.130586	0
0.180613	0
0.671201	0.96154
0.0501991	0.641996
0.0802492	0.0600154
0.983906	0
0.542068	0
0.834264	2.69905
0.523309	0
0.0602886	0
0.832326	4.38248
1.43411	0
1.50449	8.13336
1.33247	8.49825
0.140598	7.4804
1.24468	7.3284
1.17323	8.21741
0.661705	2.64622
1.2921	2.37616
0.30089	0.6629
0.100227	0.150286
0.653347	0.0199845
0.271304	0
0.881797	0
2.40831	0.0701215
2.35483	0
0.781379	0.199904
2.2557	4.23228
1.57469	4.6596
0.964968	3.58321
0.794535	3.61563
1.10359	2.91543
0.542806	2.21559
0	1.4931
0.0400947	1.95498
0	14.0837
0	6.37737
0	6.59351
0	5.56869
0.27073	14.6752
0.392222	6.42644
0.140681	13.3276
0.601745	18.8594
0.0702716	13.3836
0.953832	15.3837
1.23314	12.6074
0.350984	13.2888
0.47147	14.993
1.14423	19.3435
0.621495	1.53951
0.0400637	2.18469
0.200669	6.29466
1.20511	0.0499924
0.532852	1.90455
0.0100353	0.680471
0.0902088	0
0.491663	1.63278
0.472283	11.1272
1.05244	11.1529
0.421198	10.6664
0.0401659	9.56457
0.360664	9.60858
0.432568	0
0.0905462	1.28244
0.0100251	7.56779
0.691835	15.6921
0.742349	19.7694
0.623638	5.37869
1.86706	5.74173
0.0501939	4.04912
0.0602607	4.14022
0.0903288	0.250598
1.65476	0.230204
0.32123	0
0.030104	0
0.0502603	0
0.240459	0
1.55804	0.19113
0.401926	1.05295
0.861937	1.66572
0.832989	1.57629
0.100245	0.0602795
0.0702715	2.01827
0.0803979	0
0.0300927	0.522379
0.0702031	5.9932
0.080228	6.86752
0.0802852	8.80036
0.533191	6.07546
1.02204	0.35206
0.842058	0
0.0804802	0
0.461814	0
0.28095	0
0.220454	5.92881
0.802734	0
0.0300923	0.0800295
0.230777	0.0200215
0.421624	0.261199
0.0802534	0.489034
1.06399	0
1.43378	0.501091
0.0802526	2.31385
1.41449	0
0.482189	0.02006
0.0401355	0.010019
0.250615	0.420668
0.351295	0.0300217
0.0501845	3.12452
0	2.68598
0	2.02539
0.33096	0.0601642
1.85317	0.200753
0.0100448	0.109929
0.340847	0.0501061
0.180657	0.371015
0.281144	0.902604
0.0703054	3.5486
0	2.28416
0.020077	1.39967
0.190701	0.17982
0.935477	0.0299846
1.87748	0
0.22073	0.0500667
0.381029	0.140036
0.452643	0.0200308
1.25527	0.0499958
3.44207	0.139797
5.41192	25
0.200711	25
0.633556	0.360823
3.09802	1.93314
0.0401463	0.641121
0.030118	0.249928
0.240888	0.489928
0.0904934	0.759961
0.211118	0.820067
0.0903669	0.860171
0.722813	0.930623
0.58229	0.900958
0.230474	0.660413
0.481118	1.7171
0.341265	1.72152
0.42069	0.800369
0.0300887	0.269613
0.0300619	0.259821
0.0999008	0.310012
0	0.379294
0.179927	0.439228
0.210357	0.630478
0.0700289	0.430246
0	0.581421
0.0400294	1.27466
0	1.90573
0	3.70295
0	3.83326
0.0299851	3.53097
0.160008	2.50607
0.090155	2.59869
0.070229	1.50885
0	0.619721
0	0.580292
0	0.269563
0	0.0899031
0.0900932	0.029953
0.16983	0
0.0500277	0.099851
0.020025	0
0.130152	0.0300077
0	0.119908
0	0.0299909
0.210588	0
0	0.38037
0.0200862	0.0900321
0.0400516	0.0500501
0.06006	0.0600449
0	0
0.130292	0
0.0100284	0.0802539
0.0100095	0.0301373
0	1.14075
0	0.0201004
0	0.271054
0.0200739	2.31245
0.0300337	1.72934
1.10895	0.693241
0	0.12036
0	0.0301273
0.0301979	3.05391
0	3.72776
0.100468	0.894063
0.921623	0
0	0.0601343
0	0
0	0
0	0
0.10004	0.0100054
0.130132	0
0	0
0.0200949	0
0	0.0802676
1.23408	0.0501113
0.782527	0
0	3.38406
0	3.60026
0.723674	4.78413
1.20666	3.29608
0	3.75546
0	3.00716
0	8.24722
0	25
0.231086	1.95322
0.0400855	0.200577
5.1431	0.040107
1.28728	0.0500909
1.28746	1.51007
1.03508	0.0800896
0.0100581	1.20153
1.02304	0.40104
0.671197	0.601123
0.0902778	3.58941
0.340787	2.14248
0.0800685	4.36061
0.0301124	0.0301409
1.41341	0
1.42334	0.543311
0	0.0804119
0.632049	2.7937
0.632264	0.372367
1.22444	0.0801365
1.23454	0
1.02382	0
0.572147	0
0.0602103	0
0	0.0300556
0.0501466	0
0	0
0	1.40544
0	1.62453
0	5.31601
0	6.03125
0	5.14736
0	6.5437
0	7.52304
0.291541	0.0100596
0.191185	0.0702687
0.030082	0
0.060093	2.19927
0	0
0	0
1.01606	0
0	0
1.26736	0
0	0
0	0
0.19069	0.170784
1.23368	0.181103
0.891852	0
2.32783	0.140393
1.16258	0
0.450593	0
1.17475	0
2.43057	0.0200831
0.0200591	0
2.54839	2.23999
0.250557	1.91205
0	2.3944
0.0200632	2.89654
0	2.24372
0.0301618	1.04638
0.510605	1.02621
1.86279	0.793282
1.05166	2.44078
0.781151	0.411533
2.26135	0.10054
0	0.0703038
0	0
0	0.0502375
1.45441	0.100297
0.0200937	0.281088
2.09689	0.0401824
0.130351	0.0502708
0.110014	0.0502388
0.0300151	0.0805166
0.0700048	0.0301164
0	0.0804701
0.00998961	0
0.0299423	1.87507
0.0200206	2.44253
0	0
0.0200526	4.12371
0.010008	2.6498
0	2.0368
0.0600262	0.0400745
0.0599945	0.0502187
0.201178	12.0013
0.833487	0.331485
0.630798	0.994317
1.34565	0.442497
0.470319	0.572076
0.159761	2.23003
0.0500163	0
0.520428	0.501893
0.179882	0.110204
0.0199611	0.170696
0.0499043	0.489538
0.099861	0.589679
0.499884	0.170492
0.150193	0.0902791
1.74209	0
0.912908	0.080424
2.45706	0.120644
2.27515	0.381616
3.76166	0.0200468
3.86631	0
3.25154	0.0300606
6.0527	0
8.18952	0
7.24755	0.0401327
7.7682	0.422009
6.95836	0.692226
7.38445	0.0602071
7.85922	0.0804067
7.17926	0.0904066
8.28591	0.170597
6.7041	0.812807
4.9513	0.962783
11.4374	5.15829
11.4408	0.341396
0.331402	6.04072
0.0400992	6.5872
0.0402243	0.140498
10.4606	5.68963
0.679605	5.13098
0.758476	9.07625
0.120177	10.6272
0	10.4275
0	10.9735
0	10.7126
0	2.21351
0	1.4
0	0.241023
0.0200323	0.0601614
0.0200626	0.0500763
0.0600154	0.0201008
0	0.0100202
0	0
0.519818	0
0	3.8453
0	3.36372
0.530307	0
0	0
3.53043	0
4.44027	0
4.55265	0.0301662
4.36116	0.0100277
4.37956	0.0100387
1.66394	0
0.511341	0.0200626
0.15066	0
0.932058	0.0100556
0.150286	0.130647
0.0199845	0
0	0.100435
0	0
0.0701215	0.0502221
0	0
0.0299856	0
0.180958	0
4.63952	0.210715
1.7315	0.210714
1.86289	0.261254
2.91543	0.130404
2.16546	0.390309
1.46304	0.0903085
0.812051	0
1.05552	0.0803593
0.040174	0
0.0402041	0
0.160826	0
0.291704	0.181002
0.451835	0.050244
0.311301	0
16.5685	0
10.536	0
13.4517	0
12.3177	0
13.1488	0
13.7628	0
15.751	0
1.53951	0.18074
2.06443	0
2.56176	0
0.0499924	0
0.561329	0.0100429
0.180124	0.0100104
0	0
1.63278	0
2.87417	0
3.19357	0.00997168
10.6664	0
9.56457	0
1.90154	0
0	0.562296
1.28244	0.100095
2.43238	0
0.140091	0
6.16153	0.0603408
3.85056	0
4.24351	0
4.04912	0
4.12012	0
0.23055	0.130149
0.230204	0.742025
0	0.0702915
0	1.66364
0	0.130098
0	0.0901781
0.19113	0.0200631
0.813595	1.66346
1.05295	3.70624
1.65569	0.0100447
0.86345	2.0218
0.0602795	1.69217
2.01827	2.16407
0	0.0401257
0.522379	0.330917
3.88158	4.23986
4.26701	8.59313
4.71167	5.35482
5.1632	4.32091
0.35206	3.01449
0	0.220531
0	0.0401061
0	3.9893
0	2.73533
2.9894	3.67838
0	1.35235
0	2.3844
0.0200215	0.0400569
0.261199	0.16067
0.489034	0.401046
0	0.0704227
0.491069	0.301888
0.341125	0.0402113
0.230647	0.0301495
0.370619	0.0502949
0.0100033	0
0.0500754	0.0200423
0	0.513045
0.02006	4.55607
0.010019	1.44608
0.420668	25
0.0300217	25
0.040066	25
0.0300427	25
0.140307	25
0.120209	25
0.160198	25
0.590242	25
0.240289	25
0.130208	24.2416
0.510707	25
0.370273	25
1.51795	11.1899
0.18048	0.200942
0.0903518	0.0904376
0.0902685	0.0602138
0.533708	0
1.79673	4.80763
1.99427	0.391882
1.93883	8.61329
1.50549	5.24221
1.52684	4.74754
0.8992	0.0502888
0.578504	0.0402156
0.219831	5.46866
2.68975	24.2722
4.18917	0
3.71993	0.100349
1.92314	2.81409
1.29826	6.38131
2.0941	6.18701
1.97425	0
2.95208	5.10116
2.86638	8.89177
1.44945	25
1.51932	25
1.40581	25
1.4259	25
2.59312	0
1.76632	0
2.20773	0
1.70971	0
0.669667	0
1.14776	0.110128
1.06981	0.0702079
1.44609	0.120282
1.98473	0.0602404
1.74544	0.050242
1.9947	0.0300829
1.78601	0.0903409
0.0601642	0.0902053
0.200753	0.12048
16.1503	0.0200345
5.27957	0
5.21042	0.140562
5.19973	0
0.109929	0
0.0501061	25
0.371015	25
0.902604	25
0.0200371	25
0.060144	25
2.28416	25
1.39967	25
0.17982	25
0.0299846	25
0	25
0.0500667	25
0.140036	25
0.0200308	25
0.0499958	25
0.139797	25
0.219975	25
0.189654	25
0.419193	25
0.250024	25
0.100076	25
0.109947	25
0.0500274	25
0.0399155	25
0.189769	25
0.0400443	25
0.0400373	25
0.229595	25
0.150002	25
0.0799574	25
0.0899965	25
0.120207	25
0.11027	25
0.350878	25
1.48769	25
3.39369	25
2.84177	25
2.93906	25
3.21302	25
3.21567	25
3.02271	25
3.09401	25
3.20341	25
2.11161	25
1.92357	25
1.13867	25
4.18313	25
3.76165	25
2.68503	25
2.70503	25
2.39625	25
2.03681	25
1.78689	25
1.30918	6.35349
1.56674	25
1.68958	25
1.37792	25
1.45779	25
1.44035	25
1.85696	25
2.54526	25
3.02465	0.562033
3.12511	0.733167
1.51063	0.642265
1.30753	1.44458
1.27038	25
0.900363	25
0.839972	25
1.08954	25
0.779614	25
0.329788	25
0.360019	25
0.379355	25
0.379297	25
0.620244	25
0.680289	25
0.748493	25
0.0100009	25
0.569784	25
2.05775	25
0.230526	25
0.319362	25
0.179998	25
0.0800799	25
0.130179	25
0.210325	25
0.220357	25
0.220385	25
0.249928	25
0.489928	25
0.759961	25
0.820067	25
0.860171	25
0.930623	25
0.900958	25
0.660413	25
1.7171	25
1.72152	25
0.800369	25
0.269613	25
0.259821	25
0.310012	25
0.379294	25
0.439228	25
0.630478	25
0.430246	25
0.581421	25
1.27466	25
1.90573	25
3.70295	25
3.37287	25
3.42094	25
2.49609	25
2.59869	25
1.50885	25
0.619721	25
0.580292	25
0.269563	25
0.0899031	25
0.029953	25
0	25
0.099851	25
0	25
0.0300077	25
0.119908	25
0.0299909	25
0	25
0.38037	25
0.0900321	25
0.0500501	25
0.0600449	25
1.42728	25
1.58393	25
1.1493	25
0.858151	25
1.64387	25
1.45517	25
0.663206	25
0.551722	25
1.78811	25
0.950034	25
1.14053	25
0.861136	25
0	25
0	25
0.0802539	25
0	25
1.14075	25
2.54536	25
0.0201004	25
0.271054	25
2.31245	25
2.9336	25
1.68912	25
0.693241	25
0.12036	25
0.0100424	25
0.0901171	25
0.781661	25
0.0501833	25
0.894063	25
0	25
0.0601343	25
0.620794	25
0	25
0	25
0	25
0.0100054	25
0	25
0	25
0	25
0.0802676	25
0.0501113	25
0	25
0.431766	25
0.722023	25
4.78413	25
3.29608	25
2.17315	25
0.410127	25
3.00716	25
0.833984	25
1.01867	25
1.07838	25
1.9085	25
0.7015	25
0.631254	25
7.27457	25
6.34271	25
0.180642	25
0.351467	25
0.100595	25
0.0301727	25
1.4687	25
1.91379	25
2.08387	25
0.0600065	25
0	25
3.57056	25
3.50657	25
3.61859	25
4.16418	25
25	25
0	25
2.09293	25
1.33368	25
0.812815	25
0.200577	25
0.040107	25
1.49442	25
1.70225	25
2.09081	25
0.0500909	25
1.51007	25
1.32291	25
1.7739	25
1.5835	25
0.0800896	25
1.20153	25
0.969976	25
0.40104	25
0.300495	25
0.500911	25
0.601123	25
3.45326	25
3.58941	25
3.0305	25
3.95244	25
0	25
0.0301793	25
0.663009	25
0.823953	25
1.32625	25
0.0200939	25
0	25
0.421545	25
0.211255	25
0.322058	25
1.20708	25
0	25
0.322274	25
0.0703403	25
0.0804119	25
0.160801	25
0.0402563	25
0.0801365	25
0	25
0	25
0	25
0	25
0.0300556	25
0	25
0	25
1.40544	25
1.62453	25
5.31601	25
6.03125	25
5.14736	25
6.5437	25
0.613423	25
0.0100596	25
0.0702687	25
0	25
2.19927	25
0	25
0	25
0	25
0	25
0	25
0	25
0	25
0.170784	25
0.181103	25
0	25
0.140393	25
0	25
0	25
0	25
0.0200831	25
0	25
2.23999	25
1.91205	25
2.3944	25
2.58477	25
2.21354	25
0.865283	25
0.985969	25
0.291209	25
0.813617	25
0.411533	25
0.10054	25
0.0703038	25
0	25
0.04019	25
0.100297	25
0.281088	25
0.0401824	25
0.0502708	25
0.0502388	25
0.0805166	25
0.0301164	25
0.0804701	25
1.12584	25
0	25
5.60173	25
1.87507	25
1.92757	25
1.74875	25
0.0602027	25
0.0500518	25
0.461078	25
3.08328	14.8691
3.87703	25
0.991318	25
0.100292	25
1.18588	25
1.2051	25
1.72321	25
0	25
4.12371	25
2.6498	25
2.0368	25
0.0400745	25
0.0502187	25
0.311336	25
0.331485	25
0.66288	25
0.442497	25
0.28102	25
0.100454	25
0	25
0.281061	25
0.110204	25
0.170696	25
0.359661	25
0.279848	25
0.170492	25
0	25
0.030026	9.77017
0.750881	25
0	25
0.080424	25
0.120644	25
0.391482	25
0.0100426	25
0.0200468	25
0	25
0.0300606	25
0	25
0	25
1.47823	25
0.0401327	25
0.422009	25
0.692226	25
0.0602071	25
0.0804067	25
0.0904066	25
4.71942	25
0.170597	25
0.812807	25
0.89258	25
1.96895	25
5.15829	25
0.331355	25
6.04072	25
6.5872	19.1881
0.130463	25
5.68963	9.89816
5.13098	25
0.0100534	25
9.07625	25
10.6272	0.391952
10.4275	1.51481
10.9735	1.04465
10.7126	25
2.21351	25
1.4	25
0.241023	25
0.0601614	25
0.0500763	23.1777
0.0201008	11.7925
0.0100202	16.5802
0	15.3572
0	15.3516
3.28451	25
0.330352	25
0	25
0	25
0	25
0	25
0	25
0	25
0	25
0	25
0.0200626	25
0	25
0.0100556	25
0.110547	25
0	25
0.100435	25
0	25
0	25
0	25
0	25
0	25
0.180612	25
0.210714	25
0.221061	25
0.130404	25
0.390309	25
0.0903085	25
0	25
0	25
0	25
0	25
0	25
0.090501	25
0.0301464	25
0	0.0903038
1.34603	25
1.32456	25
1.3245	25
0.953549	25
0.572358	25
0.321118	25
0.36174	25
0.341231	25
0.371478	25
0.331044	25
0.411714	25
0.401349	25
0.963397	25
1.02278	25
1.28338	25
1.01417	25
0.752313	25
0.832285	25
1.16487	25
1.11315	25
1.39818	25
0	25
0	25
0	25
0	25
0	25
0	25
0	25
0.18074	25
0	25
0	25
0	25
0.0100429	25
0.0100104	25
0	25
0	25
0	25
0.00997168	25
0	25
0	25
0	25
0.562296	25
0.100095	25
0	25
0	25
1.73652	25
0.964289	6.55439
1.48714	3.13036
0.371959	4.94733
0.050284	1.06595
0	1.21392
0	0.824769
0	25
0	25
0.100115	25
0.260708	25
0	25
0.661454	25
0.0800662	25
0.130098	25
0.0400791	25
0.0200631	6.24241
0.420879	25
2.18967	25
0.03009	25
0	1.81682
0.320273	2.3308
1.54904	25
0.831061	25
0.901692	25
0	25
1.60844	25
2.84126	11.0026
0.330917	25
1.61158	25
1.46341	25
1.60239	25
0.130452	25
2.19335	25
2.32058	25
0.830679	7.87315
0.611298	25
2.14322	25
2.73316	25
1.41501	25
1.25282	25
0.370146	25
0.600895	25
0.150362	25
0.0200531	25
0.602953	11.9093
0.430851	25
0.070161	13.4127
0.210367	25
0.921709	25
0	25
0.16067	25
0	25
0.221404	25
0.0704227	25
0.150944	25
0.0402113	25
0	9.42651
0.020118	25
0	25
0.0200423	25
0.33197	25
[truncated: 166,656 more rows]

## Sheet: Sup_fig_4
MAP				SIDE PANELS
heavy_infrastructure_free_width_km	coastline_latitude	coastline_longitude		latitude	infra_free_width_medians_per_latitude	population_density_means_per_latitude	longitude	infra_free_width_medians_per_longitude	population_density_means_per_longitude
1.42742	40.0014	128.212		-60	NaN	NaN	-180	NaN	3.37598
0.0300186	40.005	128.186		-59	NaN	NaN	-179	6.54928	8.85358
25	10.8646	92.4594		-58	NaN	NaN	-178	NaN	7.30302
25	10.6531	92.5707		-57	NaN	NaN	-177	NaN	0.431296
0.480789	10.5972	92.5421		-56	NaN	0.0608935	-176	25	9.03551
0	10.5879	92.558		-55	25	1.3374	-175	1.0956	96.3861
9.07923	10.5272	92.47		-54	25	1.04247	-174	0.0200902	30.6786
25	10.5395	92.4558		-53	24.656	2.35838	-173	25	17.2296
25	10.5435	92.447		-52	25	1.52069	-172	0.0200777	64.2733
25	10.5465	92.4379		-51	25	0.158542	-171	0	169.237
25	10.5483	92.4284		-50	25	0.390064	-170	NaN	NaN
18.1339	10.5346	92.3822		-49	25	0.265257	-169	NaN	2.82623
25	10.6554	92.4029		-48	25	0.236324	-168	NaN	0.0803952
25	10.663	92.3969		-47	25	1.18575	-167	NaN	0.0935522
25	10.7804	92.3732		-46	5.76507	5.73646	-166	NaN	0.106156
0	3.01922	101.25		-45	25	0.972575	-165	NaN	0.106614
0	3.01808	101.247		-44	15.9969	4.0508	-164	NaN	0.0272388
0	3.01922	101.25		-43	11.8794	6.73379	-163	NaN	0.0694556
1.01419	-0.434514	-90.2899		-42	9.70825	3.39406	-162	NaN	0.120327
1.53689	-0.475134	-90.298		-41	21.263	12.4484	-161	NaN	0.0398487
1.77776	-0.465501	-90.2953		-40	25	8.1213	-160	0.345159	0.279509
0.702032	-0.444984	-90.2829		-39	10.9143	14.1167	-159	0.497097	1.23643
0	39.2612	122.584		-38	3.36781	30.1046	-158	0.130255	23.0344
0.120627	39.258	122.572		-37	1.39147	30.2234	-157	12.1379	1.16982
0.341187	39.2716	122.568		-36	5.59451	8.30628	-156	10.3493	5.10697
0.811226	39.2728	122.557		-35	7.84877	146.816	-155	20.3334	3.1111
0.70194	39.2789	122.538		-34	7.72358	59.3708	-154	NaN	0.00605988
2.14349	39.2844	122.529		-33	6.89621	30.8167	-153	NaN	0.00691198
0	39.2872	122.519		-32	12.5704	18.6903	-152	0	0.820155
0.0100276	39.2985	122.507		-31	8.75127	13.4238	-151	0	1.48818
0.772134	39.2992	122.525		-30	1.62698	105.537	-150	0	10.5802
1.94435	39.3025	122.531		-29	10.084	27.7167	-149	0.0600299	3.88093
0	39.3058	122.536		-28	5.23811	34.2017	-148	NaN	0.0151745
1.71817	39.2963	122.543		-27	5.13098	41.1728	-147	NaN	0.00688205
0.260939	39.2889	122.544		-26	10.8853	62.0879	-146	NaN	0.177741
0	39.2888	122.55		-25	23.4835	36.4267	-145	NaN	0.00943723
0	39.2961	122.556		-24	24.9855	130.472	-144	NaN	8.83129e-06
0.871519	39.2942	122.56		-23	8.70805	153.863	-143	NaN	3.38671e-05
0.79255	39.2876	122.567		-22	16.3274	27.7491	-142	NaN	4.36733e-05
0	39.2818	122.575		-21	4.42708	17.8163	-141	NaN	0.0216008
0.0700438	39.2789	122.585		-20	20.7146	35.9068	-140	0	0.162385
0	39.2773	122.595		-19	24.9694	13.6155	-139	NaN	0.000995087
0.290297	39.2782	122.606		-18	21.4628	20.8757	-138	NaN	0.000163721
0	39.2792	122.617		-17	24.9897	13.3081	-137	NaN	0.000187219
0	39.2816	122.626		-16	24.9819	18.5229	-136	NaN	0.0234201
0.57048	39.2866	122.629		-15	24.9889	15.5303	-135	NaN	0.399586
0.63109	39.2869	122.637		-14	25	17.3128	-134	NaN	0.238651
0	39.2795	122.643		-13	13.1614	41.4822	-133	25	0.0897679
0	39.2751	122.652		-12	24.9414	109.96	-132	25	0.261304
0	39.2712	122.661		-11	15.9226	52.082	-131	25	0.00112209
0.0100245	39.2687	122.668		-10	3.40398	46.7595	-130	0.312168	0.217506
0.411371	39.2595	122.668		-9	1.99976	161.712	-129	12.6587	0.40559
0	39.2562	122.659		-8	10.6039	186.05	-128	25	0.0728925
0	39.2622	122.651		-7	1.49256	348.551	-127	0.271519	0.15027
0	39.2653	122.64		-6	2.34729	253.315	-126	1.68813	0.12641
0	39.2646	122.63		-5	3.50966	95.2836	-125	24.4809	2.69023
0	39.2701	122.599		-4	2.46624	67.6742	-124	0.533158	6.21879
0	39.2701	122.585		-3	13.2495	46.0849	-123	0.105417	59.0471
0.930907	39.0123	122.742		-2	12.9217	41.7368	-122	0.120397	120.153
0.641383	39.0155	122.731		-1	2.90272	54.0543	-121	9.42542	63.2473
0.120134	39.0168	122.722		0	24.9434	59.7487	-120	1.46692	13.9149
1.48555	39.0198	122.717		1	1.10425	81.5835	-119	0.160368	58.3571
0.881524	39.033	122.744		2	9.49653	64.9741	-118	0.115388	418.083
0	39.026	122.748		3	5.25181	114.606	-117	0.130583	214.052
0	39.0212	122.748		4	4.60973	86.9648	-116	10.0385	6.68248
0.713475	39.0175	122.757		5	1.27632	129.075	-115	25	15.1159
0	40.7507	13.91		6	0.319384	163.003	-114	25	1.80519
0	40.7505	13.9171		7	1.00765	212.746	-113	25	1.17809
0	40.7448	13.9426		8	0.509697	104.224	-112	25	3.1649
0	40.7391	13.9556		9	1.16676	116.818	-111	20.7956	19.9244
0.0803682	40.732	13.9618		10	0.8699	175.109	-110	5.3697	26.9316
1.09314	40.7012	13.9082		11	3.75824	202.839	-109	13.2673	14.6277
0	40.6995	13.895		12	1.57991	132.577	-108	12.1917	9.93614
0.0700677	40.7	13.8823		13	0.560605	193.656	-107	4.46589	14.1104
0.331713	40.7174	13.8613		14	1.0834	244.485	-106	19.8955	11.6284
0.0301442	40.7287	13.858		15	1.48246	206.038	-105	5.18158	23.9706
0.13067	40.7372	13.8541		16	6.14288	125.48	-104	0.414977	31.0447
0	40.7381	13.8577		17	4.72906	118.211	-103	0.435479	10.4613
0.15034	40.7402	13.8615		18	1.41663	106.367	-102	2.6116	16.0148
0	1.27585	103.663		19	2.65376	206.713	-101	5.03084	9.40433
0.119792	1.28732	103.68		20	4.56972	146.725	-100	0.499585	47.4065
0.280877	1.28726	103.693		21	1.43268	199.189	-99	11.4873	23
0	1.29112	103.705		22	2.54086	252.958	-98	25	44.4519
0.0399115	1.29118	103.715		23	1.9292	452.355	-97	16.8634	55.1446
0	1.29102	103.72		24	1.83045	101.239	-96	3.83778	56.281
0	1.28461	103.726		25	1.32554	245.138	-95	2.92143	44.1806
0	1.27876	103.733		26	1.17928	80.092	-94	20.4305	10.466
0	1.27002	103.731		27	2.01177	45.1488	-93	25	30.2125
0.0400946	1.26998	103.73		28	1.49011	82.6465	-92	25	48.6518
0	1.26151	103.712		29	1.78867	68.9442	-91	25	50.4684
0.019942	1.25197	103.699		30	1.37847	112.156	-90	20.4141	40.5754
0	1.25771	103.694		31	2.46785	228.581	-89	0.503118	34.9312
0	1.25698	103.686		32	3.56239	148.957	-88	25	34.4606
0	1.24716	103.689		33	0.486091	164.112	-87	0.270553	52.6014
2.59245	1.23783	103.667		34	0.0301436	293.66	-86	0.0997473	41.0192
25	-0.289007	-91.542		35	0.0801637	224.378	-85	0.581982	9.21572
25	-0.284911	-91.5332		36	0.080168	262.662	-84	25	31.0511
25	-0.265706	-91.4824		37	0.110672	180.491	-83	0.0201105	27.0505
25	-0.263132	-91.4729		38	0.0601106	173.266	-82	0.668704	63.3331
25	-0.262472	-91.4643		39	0.100479	192.581	-81	3.22238	49.3766
25	-0.262536	-91.4564		40	0.0602251	120.212	-80	0.335899	113.525
25	-0.264351	-91.4497		41	0.0400409	173.342	-79	25	47.9752
25	-0.276443	-91.4403		42	0.030161	93.1424	-78	4.65158	24.1763
25	-0.27708	-91.429		43	0.0702961	60.2086	-77	0.365736	100.821
25	-0.284608	-91.4217		44	0.0301036	55.9249	-76	0.401224	62.8937
25	-0.288952	-91.4123		45	1.23667	51.456	-75	0.370735	83.3094
25	-0.330549	-91.3944		46	2.19927	38.4725	-74	0.0703643	96.0478
25	-0.334368	-91.3868		47	1.15649	36.954	-73	0.271153	48.538
25	-0.345927	-91.3855		48	0.638008	29.8902	-72	0.951124	62.0784
25	-0.351329	-91.3809		49	0.522182	27.8272	-71	0.999672	67.6279
25	-0.38584	-91.3789		50	1.2508	16.7078	-70	0.914573	32.0811
25	-0.424834	-91.3884		51	1.38425	70.691	-69	14.2421	15.8658
24.3971	-0.446754	-91.3886		52	8.43007	82.497	-68	2.33423	23.9824
25	-0.456517	-91.3907		53	7.45099	43.1285	-67	10.0592	48.9695
25	-0.477289	-91.4082		54	6.19302	36.1948	-66	25	18.4984
25	-0.494502	-91.4279		55	2.43997	19.0861	-65	8.28716	11.9915
25	-0.49473	-91.4382		56	0.56271	23.0949	-64	4.68108	17.4651
25	-0.496124	-91.4472		57	3.16743	8.17866	-63	6.05029	11.5061
25	-0.49725	-91.4561		58	1.50792	5.13488	-62	13.0876	11.8749
25	-0.50005	-91.4662		59	0.714476	8.44888	-61	2.01134	18.3445
25	-0.50159	-91.4758		60	0.160984	15.5203	-60	25	4.46449
25	-0.501514	-91.4853		61	NaN	3.24281	-59	12.1677	66.8332
25	-0.506239	-91.5031		62	NaN	1.20996	-58	0.841533	62.0158
25	-0.505159	-91.5119		63	NaN	2.19777	-57	2.26489	3.6238
25	-0.501354	-91.5198		64	NaN	2.28564	-56	2.85672	22.1422
25	-0.498764	-91.5284		65	NaN	1.85954	-55	1.44394	12.8872
25	-0.497553	-91.5349		66	NaN	0.574153	-54	2.86618	3.84992
25	-0.493355	-91.5422		67	NaN	0.23093	-53	2.12964	8.81714
25	-0.47098	-91.6121		68	NaN	0.254994	-52	7.02361	20.6543
25	-0.444928	-91.6276		69	NaN	0.43274	-51	8.49837	74.0344
25	-0.434839	-91.631		70	NaN	0.13528	-50	0.461567	15.5312
25	-0.347655	-91.6523					-49	0.15034	114.051
25	-0.338381	-91.6549					-48	0.235904	105.436
25	-0.319959	-91.6607					-47	0.0749726	514.047
0.0798189	-7.13127	114.554					-46	0.0800171	244.955
0.0798208	-7.13127	114.554					-45	0.0200534	45.8921
25	-0.303505	-91.1003					-44	1.65491	148.578
25	-0.343459	-91.0515					-43	0.150113	365.727
25	-0.345639	-91.0421					-42	2.13816	67.4154
24.41	-0.394315	-90.9911					-41	10.5195	46.4761
25	-0.441047	-90.9534					-40	10.1144	53.6393
24.0253	-0.465601	-90.9447					-39	4.31484	100.976
25	-0.483685	-90.9433					-38	1.57137	120.883
25	-0.493008	-90.9468					-37	7.95972	77.2257
25	-0.535021	-90.9499					-36	5.09004	85.8108
25	-0.544629	-90.9502					-35	0.230658	323.269
25	-0.553021	-90.9535					-34	NaN	NaN
25	-0.676237	-90.8523					-33	NaN	NaN
25	-0.705093	-90.8304					-32	NaN	NaN
25	-0.749239	-90.7897					-31	0.395556	17.2225
25	-0.753709	-90.7838					-30	NaN	NaN
25	-0.763277	-90.7824					-29	0	51.1092
25	-0.774385	-90.7957					-28	0.0550613	17.6887
25	-0.7816	-90.7964					-27	0	79.2626
25	-0.81656	-90.8287					-26	0	198.789
25	-0.825481	-90.8294					-25	0.165006	71.5895
0.189742	-0.962765	-90.9608					-24	0.210072	43.1598
0.14967	-0.95902	-90.9669					-23	7.28344	5.46215
25	-0.958269	-90.9774					-22	NaN	9.13009
25	-0.989179	-91.0316					-21	NaN	0.819369
25	-0.998512	-91.0525					-20	NaN	0.370334
25	-1.00151	-91.0617					-19	NaN	0.214684
25	-1.00584	-91.0802					-18	0.405871	7.03918
25	-0.834415	-91.4724					-17	4.3922	147.086
25	-0.829518	-91.4646					-16	4.11897	51.54
25	-0.823727	-91.4578					-15	0.993889	17.9837
25	-0.817407	-91.4519					-14	3.45549	43.6096
25	-0.809665	-91.4461					-13	3.79101	70.8344
25	-0.803935	-91.4406					-12	5.88735	41.0912
25	-0.796675	-91.4358					-11	17.6711	68.3286
25	-0.78872	-91.4338					-10	8.66098	39.8145
25	-0.785754	-91.4245					-9	0.482418	82.9365
25	-0.782573	-91.4171					-8	0.640911	68.6024
25	-0.769529	-91.4069					-7	0.958364	82.0343
25	-0.766885	-91.4009					-6	0.6672	104.344
25	-0.764509	-91.3908					-5	0.161013	55.1888
25	-0.761993	-91.3824					-4	0.36672	100.944
25	-0.749771	-91.3702					-3	0.211068	89.3675
25	-0.74066	-91.3656					-2	0.140249	141.428
25	-0.738598	-91.3579					-1	0.191017	120.442
25	-0.730949	-91.3513					0	0.0200764	226.816
25	-0.72502	-91.3441					1	0.100375	146.128
25	-0.72103	-91.342					2	0.0399804	208.102
25	-0.694026	-91.3142					3	0.0400974	426.244
25	-0.69434	-91.3056					4	0.672344	260.007
25	-0.694042	-91.2978					5	0.356345	193.8
25	-0.691697	-91.2881					6	0.100223	118.679
25	-0.69394	-91.2782					7	0.0802923	127.527
25	-0.693489	-91.2716					8	0.251076	107.652
25	-0.689045	-91.266					9	1.23127	49.4223
25	-0.682014	-91.2494					10	0.446674	73.4866
25	-0.674289	-91.2352					11	0.652995	60.8398
25	-0.383093	-91.2563					12	2.39926	59.5834
25	-0.35121	-91.2902					13	0.41166	112.847
25	-0.34932	-91.2955					14	0.255795	48.8543
25	-0.34253	-91.322					15	0.591857	34.6765
25	-0.224408	-91.3931					16	0.120569	22.8209
25	-0.219401	-91.3917					17	1.03136	20.8975
25	-0.210147	-91.3904					18	2.02895	36.4464
25	-0.205722	-91.3818					19	1.191	53.5862
25	-0.189575	-91.3893					20	2.63938	31.6368
25	-0.171086	-91.3987					21	1.38736	14.8073
25	-0.16277	-91.4049					22	1.1941	18.1209
24.0627	-0.153233	-91.4053					23	0.221192	19.3887
24.2402	-0.13107	-91.405					24	0.340877	42.2384
25	-0.111691	-91.4055					25	2.6069	26.682
25	-0.0703098	-91.4079					26	2.95385	17.7647
25	-0.0450674	-91.4102					27	0.180956	76.6745
25	-0.023413	-91.4281					28	0.220256	46.6986
25	-0.01572	-91.4582					29	0.12017	155.313
25	-0.0189485	-91.4783					30	0.21037	134.009
25	-0.0219515	-91.4851					31	0.100507	239.892
25	-0.0303527	-91.5003					32	0.751186	79.329
25	-0.0344124	-91.5078					33	1.94057	32.2447
25	0.0491161	-91.5128					34	0.642094	27.1138
25	0.0565861	-91.509					35	1.00316	75.727
25	0.0716524	-91.4985					36	4.78108	106.349
25	0.0931479	-91.4903					37	4.91149	50.43
25	0.100673	-91.4858					38	7.62697	33.0788
25	0.104286	-91.4773					39	7.64049	78.8714
25	0.105453	-91.4692					40	4.92063	54.4167
25	0.109406	-91.4519					41	6.72612	21.5214
25	0.116423	-91.4259					42	3.99919	18.5591
25	0.119947	-91.4167					43	5.18887	78.1831
25	0.119112	-91.4102					44	25	66.3301
25	0.123922	-91.401					45	11.6001	39.6777
25	0.131641	-91.3865					46	24.9277	25.9096
25	0.159457	-91.3556					47	24.9817	23.5233
25	0.160365	-91.3483					48	23.7403	52.7755
25	0.160305	-91.3413					49	15.3873	29.7079
25	0.145836	-91.3295					50	5.31006	38.182
25	0.136006	-91.3171					51	12.4363	63.0192
25	0.130222	-91.3109					52	1.58607	42.4576
25	0.121123	-91.3061					53	2.02681	13.1831
25	0.101946	-91.3033					54	1.47585	15.2891
25	0.0934786	-91.2975					55	0.32542	70.8894
25	0.0850466	-91.297					56	0.415746	58.2748
25	0.0798634	-91.2941					57	1.74256	22.2133
25	0.0706882	-91.2905					58	8.69035	29.0626
25	0.0420607	-91.2713					59	2.94778	9.05464
25	0.028345	-91.2573					60	17.9145	5.51731
25	0.024491	-91.2501					61	16.2522	9.96599
0.450842	24.797	54.6517					62	8.58973	7.96054
0.949334	24.801	54.6565					63	7.97233	13.5051
0.0400279	24.7929	54.649					64	5.99426	3.71846
2.66391	1.38124	104.064					65	3.53119	1.79483
0.0898746	26.239	50.4663					66	9.84581	4.92324
0	26.2339	50.4783					67	0.730513	368.998
0	26.2354	50.4896					68	19.4833	60.9371
0.389795	26.2367	50.5132					69	8.14342	39.6194
0	26.2371	50.5192					70	4.32433	65.4545
0.320819	26.2401	50.5257					71	4.63474	94.1427
0.0200242	26.2437	50.5413					72	4.92317	79.416
0.399886	26.2454	50.5511					73	1.45796	651.141
0.841891	26.2415	50.5557					74	0.512007	244.4
0	26.2419	50.5595					75	0.105365	148.913
0	26.2464	50.6039					76	0.245882	319.778
0.0401998	26.2442	50.5996					77	0.0802066	269.417
0	26.2333	50.6					78	1.29138	167.001
0	26.2096	50.623					79	1.67259	208.28
0	26.2003	50.6116					80	1.71543	407.502
0.0100065	26.201	50.5717					81	3.21161	208.238
0	26.1999	50.5673					82	2.25897	221.299
0	26.196	50.5638					83	1.68398	223.68
0	26.1789	50.5679					84	4.51656	132.348
0.110128	26.1658	50.5808					85	2.83335	210.654
0	26.161	50.5878					86	4.93931	329.972
0.0599922	26.1514	50.5973					87	8.61538	320.229
0	26.1478	50.6024					88	3.90426	1280.36
0	26.1474	50.6118					89	5.17461	428.825
0.320493	26.1065	50.6213					90	8.80312	398.618
0.741896	26.0945	50.6292					91	6.12534	643.42
0	26.0823	50.629					92	1.82627	333.057
0	26.0767	50.6235					93	5.29623	33.168
0.0803523	26.061	50.6186					94	5.9289	20.222
0.0703168	26.0514	50.6255					95	1.1719	83.9033
2.69734	26.0455	50.6213					96	0.965616	196.18
3.09509	26.0335	50.6274					97	1.447	68.9062
0.0502418	26.0044	50.6206					98	3.40598	75.501
0	25.9764	50.6156					99	0.380946	87.3614
0	25.9713	50.616					100	0.0401493	192.664
1.38602	25.9649	50.6137					101	0.0700129	237.467
0	25.948	50.6139					102	0.195685	132.294
2.32097	25.9318	50.6121					103	0.261145	61.4992
0.421602	25.9207	50.6091					104	0.21544	143.425
1.04403	25.8992	50.6083					105	1.97383	169.253
2.86615	25.8875	50.6058					106	0.48193	342.716
2.40038	25.8762	50.6048					107	0.530845	714.423
2.06915	25.8616	50.6057					108	0.472002	282.527
3.95806	25.8538	50.5998					109	0.361769	239.132
0.55985	25.8317	50.5855					110	0.3004	270.118
2.62243	25.8192	50.5557					111	0.629229	254.587
3.34599	25.8311	50.5522					112	0.765367	204.373
3.28594	25.8436	50.551					113	3.30423	580.514
6.37813	25.8554	50.5474					114	8.81801	331.527
5.30571	25.876	50.5332					115	1.88876	78.3584
3.7027	25.8978	50.5214					116	2.82464	107.06
13.9823	25.9139	50.5017					117	0.656065	163.229
0.0300304	25.9224	50.4935					118	0.450964	192.468
0.0100217	25.9321	50.4768					119	0.620236	233.63
13.8425	25.9395	50.4677					120	0.309737	276.28
16.1642	25.9476	50.4622					121	0.311501	454.593
12.0143	25.958	50.4583					122	0.371249	211.359
0.0803103	25.9646	50.4564					123	0.985587	138.135
14.4616	25.9887	50.4599					124	3.77668	139.473
14.3143	26.0031	50.4712					125	1.18202	115.873
0	26.0149	50.4724					126	0.731973	116.58
0.0200949	26.0195	50.4719					127	0.130346	240.291
1.42253	26.0247	50.4761					128	0.491934	55.965
0.0100311	26.0354	50.4819					129	0.0603476	105.684
0	26.0493	50.4823					130	0.200755	64.7307
0.0201107	26.0559	50.4837					131	0.501433	57.1647
0.281169	26.0743	50.4807					132	0.220743	38.5789
0.0703917	26.0929	50.4789					133	0.0452248	31.3157
0.521917	26.1179	50.4636					134	0.180352	32.8792
0.0803572	26.1307	50.4572					135	0.662778	53.9919
0.0300257	26.1324	50.4575					136	25	66.3923
0	26.1367	50.4544					137	13.2941	67.2667
0	26.145	50.4532					138	15.5842	24.7455
0.230946	26.1521	50.4507					139	24.9206	69.0504
0.170818	26.1616	50.4465					140	0.930698	136.149
0.180625	26.1661	50.447					141	0.452149	46.2971
0.0600693	26.1769	50.4509					142	25	8.13563
0.211105	26.1834	50.4536					143	24.9655	4.99954
0.461486	26.2013	50.4548					144	25	8.6099
0.0903867	26.2092	50.4453					145	1.03379	33.3279
0.0400178	26.2241	50.4525					146	2.19107	9.34374
0	26.2186	50.4431					147	4.03458	11.5194
0	26.221	50.4379					148	7.7372	3.30311
2.45009	-0.925829	-89.6137					149	12.2396	2.60135
25	-0.718763	-89.3981					150	17.024	4.90462
25	-0.692477	-89.3033					151	0.0703056	50.1669
25	-0.698749	-89.2956					152	4.39254	9.04794
25	-0.69611	-89.2546					153	1.34743	32.9918
0.420783	46.6249	-64.2519					154	0.572989	3.1579
25	46.6255	-64.2624					155	25	3.94179
25	46.6265	-64.2729					156	25	0.114279
8.60491	46.628	-64.2832					157	25	0.881782
1.00527	46.6314	-64.2893					158	25	1.582
7.24566	46.621	-64.3368					159	10.0066	2.6876
9.70037	46.6213	-64.3677					160	0	3.10657
0.180587	46.618	-64.3804					161	25	1.91105
16.6861	46.6227	-64.389					162	NaN	0.522235
22.3546	46.6318	-64.3942					163	NaN	0.0464189
12.1119	46.6412	-64.3988					164	14.0204	0.21697
15.2614	46.6488	-64.4057					165	0.419337	0.527989
14.4729	46.6572	-64.4105					166	0.389237	4.52985
25	46.6752	-64.413					167	0.360151	2.26082
2.22255	46.6842	-64.4118					168	8.26827	3.48946
25	46.6939	-64.4114					169	25	1.49721
25	46.7038	-64.4098					170	12.4844	1.31523
4.54617	46.7373	-64.3783					171	1.38705	1.91642
0	46.7405	-64.3793					172	8.82955	1.45613
8.21434	46.757	-64.3564					173	6.62252	7.34386
5.95467	46.7635	-64.3488					174	4.23276	4.85869
10.5258	46.7807	-64.3237					175	0.110377	26.1032
10.726	46.7866	-64.3164					176	0.18063	4.55802
10.9676	46.7918	-64.3072					177	8.24087	4.61591
11.7055	46.798	-64.2988					178	2.12023	6.06875
2.37909	46.8041	-64.2902					179	0.0300959	3.69199
9.583	46.8256	-64.2673					180	NaN	0.601254
9.04061	46.8333	-64.2603
0.0200871	46.8683	-64.2382
0.682158	46.878	-64.2345
0	46.8829	-64.2295
14.8407	46.9131	-64.2048
8.79431	46.9269	-64.1894
9.22467	46.9348	-64.1869
9.81853	46.9398	-64.1779
9.37273	46.9459	-64.1695
9.59236	46.9519	-64.1611
17.0809	46.9594	-64.1416
17.2766	46.9625	-64.1316
12.0962	46.9682	-64.1196
7.70775	46.9891	-64.0837
5.10397	46.9961	-64.0639
1.52461	47.0012	-64.0549
0.0200978	47.0299	-63.99
1.76806	46.9561	-63.9946
2.61162	46.9413	-63.9929
9.4796	46.9316	-63.989
5.61499	46.9226	-63.9837
20.2296	46.8963	-63.9763
8.17801	46.8684	-63.9941
8.3894	46.8623	-64.0008
7.39157	46.8554	-64.0083
5.11613	46.8339	-64.0362
0.0100335	46.8362	-64.0426
1.08588	46.8567	-64.0627
3.86737	46.8513	-64.0671
3.85827	46.8508	-64.0633
21.5986	46.8472	-64.055
6.35916	46.8406	-64.0519
10.795	46.8318	-64.0495
1.86506	46.8271	-64.0474
0.955049	46.8178	-64.0464
0	46.7947	-64.0609
0.180757	46.7897	-64.0619
0.573153	46.7839	-64.0564
0.341905	46.7919	-64.0684
1.08385	46.8017	-64.0729
0.0803204	46.8089	-64.0791
6.69787	46.7923	-64.0728
0.310557	46.7736	-64.096
21.1167	46.7654	-64.0808
3.39271	46.735	-64.0809
0.813788	46.7321	-64.0917
6.96389	46.7039	-64.0948
2.69524	46.6942	-64.1041
1.15345	46.6965	-64.1099
1.7535	46.693	-64.1206
0.391385	46.6842	-64.1164
11.7425	46.6862	-64.1123
2.12625	46.6911	-64.1083
3.15543	46.6971	-64.0905
4.83821	46.6876	-64.0667
3.94805	46.7039	-64.0551
7.9294	46.6973	-64.046
25	46.7014	-64.0409
9.95192	46.7327	-63.9968
8.28125	46.7154	-63.9783
8.06084	46.711	-63.9731
8.95148	46.6912	-63.9438
0	46.685	-63.9457
18.9237	46.6829	-63.9358
22.1247	46.6804	-63.9258
10.1705	46.6489	-63.9179
0.350767	46.6513	-63.9155
11.4052	46.6348	-63.8785
10.7074	46.6312	-63.885
10.21	46.6224	-63.9261
0	46.6167	-63.9158
8.79369	46.6125	-63.9091
15.954	46.6064	-63.9027
2.51575	46.5776	-63.9153
2.57954	46.5886	-63.897
0.892863	46.5924	-63.8676
2.66319	46.5495	-63.8651
7.88014	46.5337	-63.8629
6.77478	46.525	-63.8751
13.799	46.5177	-63.8756
6.67186	46.5139	-63.8845
15.1247	46.5078	-63.8924
2.59844	46.5053	-63.9111
3.63952	46.477	-63.9362
3.73505	46.478	-63.9274
4.35093	46.4705	-63.9262
6.0053	46.4692	-63.9222
1.49665	46.4743	-63.9225
1.24317	46.4899	-63.9183
7.15115	46.495	-63.9092
7.0137	46.4975	-63.9005
7.34069	46.4984	-63.8908
1.98594	46.5006	-63.884
8.0226	46.5057	-63.8772
4.12366	46.5043	-63.8569
1.90799	46.508	-63.8399
2.79173	46.4891	-63.8064
4.33316	46.4588	-63.8532
3.43948	46.458	-63.8325
2.19377	46.4564	-63.8226
3.64788	46.4515	-63.8026
2.09737	46.446	-63.7949
2.13628	46.4457	-63.7706
5.56126	46.448	-63.7608
3.52102	46.444	-63.7519
4.69451	46.4414	-63.7394
1.75405	46.4354	-63.7217
0.150285	46.4388	-63.7125
14.1638	46.456	-63.6889
3.36222	46.4593	-63.6792
3.40761	46.4575	-63.6714
13.1427	46.4598	-63.695
3.06876	46.4693	-63.6979
13.9185	46.4907	-63.7471
1.00436	46.5272	-63.7005
2.20975	46.549	-63.7205
2.46981	46.5569	-63.7168
1.37709	46.5286	-63.6684
14.9757	46.5606	-63.632
3.62721	46.5589	-63.6217
2.8712	46.5562	-63.6115
14.2698	46.5537	-63.6017
12.8702	46.5506	-63.5917
13.3479	46.548	-63.5816
15.3723	46.5458	-63.5716
0.782446	46.5424	-63.5618
19.0436	46.5398	-63.5517
24.3102	46.538	-63.5414
10.8542	46.5363	-63.5321
23.6976	46.5353	-63.5228
7.88234	46.5339	-63.5137
18.8128	46.4979	-63.4971
11.012	46.4889	-63.4974
9.34171	46.4778	-63.509
2.71008	46.4731	-63.5029
7.39426	46.4808	-63.4753
4.14048	46.478	-63.4681
0	46.4634	-63.4616
0.844988	46.4599	-63.4689
15.5578	46.4529	-63.4652
2.11745	46.4456	-63.4722
7.39405	46.4429	-63.4865
10.8421	46.4416	-63.4771
0.623334	46.4385	-63.4772
2.61374	46.4417	-63.4685
17.4098	46.4482	-63.4661
9.78297	46.4614	-63.4591
14.4908	46.4655	-63.4557
0.492264	46.4698	-63.4472
0.240514	46.4777	-63.4463
2.23339	46.4816	-63.4414
9.99514	46.4904	-63.4285
1.64754	46.4955	-63.4245
25	46.502	-63.4155
1.35397	46.5001	-63.3946
1.09204	46.4993	-63.3843
0.991558	46.5015	-63.3752
1.4147	46.4988	-63.3662
9.81582	46.4977	-63.3562
17.7227	46.4966	-63.3458
1.27468	46.4958	-63.336
1.37535	46.4943	-63.327
1.57463	46.4909	-63.318
17.8754	46.4857	-63.3127
18.2183	46.4796	-63.3049
12.1219	46.4724	-63.3019
1.16539	46.4646	-63.2992
0.140594	46.4578	-63.2913
0	46.4562	-63.3076
0.854027	46.4495	-63.3052
5.84994	46.4308	-63.3225
5.21041	46.431	-63.332
3.72322	46.429	-63.336
13.9196	46.4188	-63.3369
12.8653	46.4226	-63.3318
16.558	46.427	-63.3194
8.50474	46.4307	-63.3128
1.98436	46.4314	-63.3046
13.441	46.431	-63.2725
13.0405	46.422	-63.2727
21.6561	46.422	-63.2625
2.81176	46.4222	-63.2419
12.5464	46.4019	-63.2519
1.71496	46.4038	-63.2422
0.764699	46.4037	-63.2279
16.8527	46.4107	-63.2141
1.87515	46.4306	-63.2008
16.8365	46.4208	-63.0991
14.6067	46.4188	-63.0888
11.0735	46.4176	-63.0784
11.3396	46.4163	-63.0679
12.6157	46.4144	-63.0606
2.19722	46.4151	-63.0504
11.7655	46.4052	-63.0337
8.47989	46.3794	-63.0034
9.45829	46.3716	-62.9969
3.03168	46.3613	-62.9909
8.48174	46.3654	-62.9808
8.95197	46.3857	-62.9774
9.92167	46.3941	-62.9778
8.15502	46.4245	-62.9359
8.03272	46.4268	-62.9256
8.13219	46.4286	-62.9154
8.29359	46.4314	-62.9053
7.47102	46.4326	-62.8843
6.05029	46.4332	-62.8739
3.70078	46.4336	-62.8153
3.37041	46.4356	-62.805
13.1101	46.4367	-62.7945
2.60663	46.4382	-62.7841
14.4043	46.4401	-62.7738
14.4127	46.4421	-62.7636
3.27039	46.4429	-62.7532
3.3856	46.4431	-62.7428
14.8715	46.4384	-62.7342
2.33618	46.4333	-62.7273
1.58427	46.4301	-62.7176
0	46.4311	-62.7108
1.25224	46.4277	-62.7016
9.49265	46.4024	-62.6982
5.526	46.4677	-62.5832
5.75415	46.4683	-62.5727
16.8531	46.4695	-62.5623
5.97978	46.469	-62.5521
6.21223	46.4689	-62.5423
8.25127	46.4704	-62.5215
8.88136	46.4718	-62.5113
10.3468	46.4693	-62.4189
12.6043	46.4675	-62.4092
12.1009	46.4681	-62.3779
12.0324	46.4756	-62.2597
14.0875	46.4793	-62.2294
6.33999	46.4822	-62.1542
0.561841	46.4684	-62.0647
7.53036	46.3981	-62.0783
4.72649	46.378	-62.1086
1.51642	46.374	-62.1164
0.621609	46.346	-62.222
0	46.3563	-62.2623
0.0300714	46.3568	-62.2742
0.0300682	46.3578	-62.2641
1.31443	46.3688	-62.2872
0.793452	46.3628	-62.2796
4.21086	46.3424	-62.2731
17.6755	46.337	-62.2816
2.84836	46.3332	-62.286
2.71094	46.3355	-62.2957
2.28706	46.3407	-62.3042
1.80529	46.3453	-62.3126
1.14289	46.3502	-62.3204
1.1322	46.3504	-62.3308
3.59607	46.3517	-62.3499
0.811704	46.3425	-62.3471
9.03373	46.3183	-62.367
2.82735	46.3039	-62.4013
9.75125	46.2589	-62.4225
21.0698	46.2749	-62.4695
6.03537	46.2742	-62.4795
7.61863	46.2712	-62.4881
16.2147	46.2127	-62.4104
0.821588	46.2089	-62.4643
8.48107	46.2118	-62.501
6.63016	46.2255	-62.5834
20.21	46.2307	-62.5941
3.72693	46.2364	-62.6126
0	46.2325	-62.619
20.3188	46.2347	-62.6278
2.60667	46.2337	-62.6268
0	46.2315	-62.6181
2.3252	46.2308	-62.6085
1.43312	46.2261	-62.5992
0.841599	46.2212	-62.5903
1.18381	46.2197	-62.5804
1.58394	46.2192	-62.5627
1.70603	46.2174	-62.5527
1.61279	46.213	-62.5432
0	46.1807	-62.5261
0.210463	46.1799	-62.532
0.692445	46.1831	-62.5416
1.12238	46.1871	-62.5506
0	46.1244	-62.4675
17.9543	46.12	-62.4629
0.521883	46.0956	-62.4562
22.6897	46.0907	-62.4495
14.145	46.0674	-62.4664
21.012	46.0577	-62.4697
0.472655	45.9596	-62.7432
0.641721	45.9573	-62.7512
23.4789	45.9591	-62.7607
0.621298	45.9613	-62.7856
24.4465	45.9692	-62.8357
1.51882	45.9734	-62.845
18.0141	45.9735	-62.8518
21.6375	45.9818	-62.8581
0.601808	46.0162	-62.8907
0.842577	46.0205	-62.8999
1.00342	46.0504	-62.9044
1.74611	46.1369	-62.8732
4.73775	46.1519	-62.8595
20.6031	46.1513	-62.8497
9.25779	46.1543	-62.8518
2.76761	46.1598	-62.8697
0.170439	46.1765	-62.8999
4.98303	46.1585	-62.9017
0.613829	46.1284	-62.9627
0.372013	46.1816	-62.9326
0.952315	46.1815	-62.9392
2.4177	46.1738	-62.9897
2.24756	46.174	-62.9999
0.942388	46.1921	-63.0226
2.97672	46.189	-63.0279
2.4875	46.1935	-63.0316
3.45124	46.1884	-63.0471
0.42133	46.1935	-63.0614
1.2539	46.1944	-63.0715
0.381345	46.1979	-63.086
0.752551	46.1945	-63.095
0.91158	46.1942	-63.1043
0.431797	46.1948	-63.1144
0.211182	46.1993	-63.1184
0	46.2063	-63.122
0	46.2113	-63.1221
0.0601881	46.2308	-63.1015
0.712071	46.2434	-63.0855
1.12173	46.2446	-63.0759
0.762318	46.2402	-63.0639
2.50768	46.2376	-63.0547
0.673178	46.2378	-63.0537
7.33357	46.2583	-63.0655
1.74255	46.26	-63.0487
1.86159	46.2668	-63.0449
18.2265	46.2761	-63.0435
0.180613	46.2788	-63.0427
7.04257	46.2797	-63.0342
13.9365	46.2914	-63.0203
3.57446	46.2833	-63.0048
6.34481	46.2767	-62.9999
20.1128	46.2794	-62.9978
25	46.2858	-62.9963
11.0345	46.3041	-62.9771
15.3686	46.3072	-62.9706
4.8792	46.3097	-62.965
18.3484	46.3148	-62.9587
10.9137	46.3215	-62.9523
13.3713	46.3247	-62.9465
5.98641	46.3317	-62.9414
11.3884	46.3421	-62.8851
0.30089	46.3542	-62.895
0.100227	46.3543	-62.9053
3.55792	46.329	-62.9496
2.20049	46.3226	-62.957
2.21449	46.3188	-62.9661
2.40831	46.3123	-62.9836
2.35483	46.3125	-62.9895
2.32409	46.3103	-62.9983
2.2557	46.299	-63.0307
8.9163	46.2983	-63.0398
3.59823	46.2907	-63.0553
1.33762	46.2787	-63.0663
1.3544	46.2731	-63.0748
0.542806	46.258	-63.0875
0	46.252	-63.107
0.0400947	46.2396	-63.1115
0	46.2349	-63.1171
0	46.2331	-63.1195
0	46.2296	-63.1231
0	46.23	-63.1453
0.27073	46.239	-63.1668
2.86605	46.233	-63.1624
1.4973	46.2316	-63.1697
0.601745	46.2303	-63.1614
1.35523	46.2148	-63.1724
0.953832	46.2175	-63.1821
1.4938	46.2153	-63.2042
1.14423	46.1954	-63.2159
3.10747	46.1965	-63.2241
6.5932	46.2027	-63.1413
10.6877	46.1313	-63.2336
0.0902088	46.1634	-63.3557
18.0894	46.1666	-63.3657
3.62757	46.1927	-63.4194
1.05244	46.1921	-63.4292
22.4217	46.1891	-63.4383
0.432568	46.2171	-63.478
0.15091	46.2145	-63.4879
0.0100251	46.2125	-63.4893
10.8989	46.2044	-63.5166
18.8456	46.2033	-63.5269
2.32352	46.2114	-63.5327
13.6501	46.2082	-63.5845
5.63102	46.2143	-63.6032
5.19203	46.2389	-63.6598
6.10158	46.2445	-63.6686
1.84531	46.2412	-63.6831
0.32123	46.2476	-63.691
0.030104	46.2515	-63.7004
0.0502603	46.2497	-63.7054
0.460881	46.2576	-63.7012
2.42246	46.263	-63.7017
2.81369	46.271	-63.6984
9.20022	46.2742	-63.7011
8.95203	46.2792	-63.7094
11.3665	46.277	-63.7191
2.4694	46.2938	-63.7311
5.03431	46.3019	-63.7465
1.68518	46.307	-63.7551
4.00158	46.307	-63.7638
0.842058	46.3439	-63.7805
2.62899	46.3545	-63.7664
2.25702	46.3497	-63.7622
1.15433	46.3512	-63.7123
6.94834	46.3542	-63.7218
6.61058	46.3595	-63.7354
2.67846	46.3606	-63.7449
0.0501845	46.3896	-63.7763
0	46.3891	-63.7908
0	46.3922	-63.7952
1.61468	46.3939	-63.8252
4.01688	46.3903	-63.8348
4.0378	46.3973	-63.8544
13.4138	46.3892	-64.0346
7.77319	46.3931	-64.0442
0.020077	46.4402	-64.1108
0.873221	46.5488	-64.0882
5.44124	46.5566	-64.0744
2.90164	46.5645	-64.0711
4.71626	46.5799	-64.0556
10.3293	46.5834	-64.0512
3.49016	46.6392	-64.0697
2.46024	46.6451	-64.0753
3.44207	46.6483	-64.0774
6.69471	46.6178	-64.101
9.06192	46.5987	-64.1567
8.89345	46.6034	-64.166
8.38969	46.6089	-64.1749
11.3178	46.6164	-64.1891
10.9256	46.6357	-64.187
9.07513	46.6266	-64.1983
13.0911	46.6265	-64.2088
8.96839	46.6301	-64.2185
8.3995	46.6286	-64.2288
0.341265	46.6254	-64.252
0.42069	46.6249	-64.2519
0.0300887	24.4094	54.4878
0.0300619	24.402	54.482
0.0999008	24.397	54.4721
0	24.4047	54.4637
0.409833	24.4123	54.449
0.0700289	24.4054	54.4399
0.0400294	24.411	54.4227
0	24.4154	54.4173
0	24.4243	54.4053
0.050182	24.4243	54.3984
0.0799603	24.4272	54.3774
0.160008	24.429	54.3678
0.090155	24.4351	54.3612
0.070229	24.4422	54.3519
0	24.4505	54.3369
0	24.4499	54.3338
0	24.4491	54.3307
0	24.4514	54.3312
0.0500277	24.451	54.3134
0.020025	24.4667	54.3069
0.130152	24.465	54.3186
0	24.4723	54.3167
0	24.4811	54.3123
0.431206	24.4812	54.326
0	24.4737	54.3254
0.0200862	24.4728	54.3265
0.0400516	24.4653	54.3252
0.06006	24.4714	54.3356
0	24.4786	54.3448
0.130292	24.4892	54.3491
0.0100284	24.4959	54.3574
0.0400381	24.5025	54.3662
0	24.5096	54.37
0	24.5129	54.3654
0	24.5198	54.3612
0.0200739	24.5312	54.3657
0.0300337	24.5379	54.3653
1.16889	24.5408	54.3773
0	24.5391	54.3833
0.0300717	24.5289	54.3935
0.161056	24.5212	54.3991
0.0502656	24.494	54.386
0.100468	24.4872	54.3885
0.971712	24.4819	54.3942
0	24.4728	54.4084
0	24.4662	54.4089
0.0400127	24.4468	54.4141
0	24.4469	54.4377
0.210083	24.4446	54.4453
0.160162	24.4404	54.4555
0	24.4348	54.4687
0.0200949	24.4094	54.4878
0	-7.00784	115.541
0	39.0215	118.454
0	39.0213	118.445
0.723674	39.0066	118.455
1.25693	38.9872	118.455
0	38.9775	118.455
0	38.9677	118.455
0	38.958	118.455
0	38.9494	118.454
0.231086	38.9538	118.437
0.0400855	38.959	118.431
1.28728	38.975	118.418
1.28746	38.9848	118.418
1.31646	38.994	118.418
0.0100581	39.003	118.417
1.35404	39.0116	118.42
1.07192	39.0194	118.426
0.0902778	39.0242	118.434
0.340787	39.0257	118.442
0.0800685	39.038	118.462
0.0301124	39.042	118.469
2.95723	39.037	118.53
2.96706	39.022	118.543
0	39.0741	118.632
0.632049	38.9667	118.585
0.632264	38.9612	118.577
1.28465	38.9557	118.569
1.23454	38.9502	118.561
1.02382	38.9447	118.553
0.572147	38.9391	118.545
0.0602103	38.9336	118.537
0	38.9285	118.529
0.0501466	38.9229	118.521
0	38.9181	118.513
0	38.9163	118.505
0	38.9207	118.499
0	38.9273	118.492
0	38.9337	118.485
0	38.9411	118.487
0	38.9475	118.488
0	38.9551	118.482
0.311647	38.9627	118.476
0.191185	38.9703	118.47
0.280766	38.9741	118.475
0.080124	38.9726	118.471
0	38.9725	118.469
0	38.9965	118.467
1.01606	38.9995	118.468
0	39.0073	118.468
1.26736	39.0159	118.465
0.150771	42.9359	17.1626
0	42.9247	17.1721
0.521888	42.9145	17.1815
1.7452	42.9131	17.1567
3.93814	42.9105	17.1462
3.62217	42.9078	17.1334
5.82286	42.9083	17.1071
2.66351	42.9238	16.9971
2.43983	42.9241	16.9658
4.90114	42.9161	16.9524
0.0200591	42.9127	16.9339
5.24716	42.9087	16.9268
5.19143	42.9064	16.9165
0	42.9047	16.8097
0.0200632	42.906	16.7985
0	42.9076	16.773
0.0301618	43.4015	16.2039
3.43406	43.3347	16.3603
1.86279	43.346	16.3229
1.55246	43.381	16.2331
1.34198	43.3819	16.2273
2.26135	12.5244	-81.7126
0	12.5939	-81.7071
0	12.585	-81.6929
0	12.5786	-81.6978
1.45441	12.5666	-81.701
0.0200937	12.5415	-81.7073
2.09689	12.5244	-81.7126
0.210568	17.2	-25.0875
0.14001	17.1866	-25.0684
0	17.1826	-25.058
0.00998961	17.1792	-25.0474
0.0299423	17.1781	-25.0373
0.0200206	17.1719	-25.0199
0	17.1504	-25.014
0.0200526	17.1406	-25.0101
0.010008	17.1267	-25.0002
0	17.1218	-24.9946
0.460201	17.1219	-24.9863
0.0599945	17.1162	-24.9803
0.201178	17.0979	-24.9659
0.873654	17.0849	-24.9676
0.630798	17.0724	-24.9769
1.34565	17.0549	-24.9868
0.470319	17.0481	-24.9995
0.159761	17.0299	-25.0311
0.320104	17.0273	-25.0384
0.520428	17.0218	-25.0416
0.0199611	17.0167	-25.0577
0.0499043	17.0181	-25.0635
0.149791	17.0165	-25.074
25	16.9484	-25.156
25	16.9197	-25.3101
25	16.9269	-25.3155
0.17025	17.2	-25.0875
0	28.9587	-13.5413
0	28.9572	-13.5516
0	28.9542	-13.5702
0	28.9532	-13.5786
0	28.951	-13.589
0.96154	28.9468	-13.5997
0.641996	28.9384	-13.6079
0.0600154	28.9249	-13.6366
0	28.9193	-13.646
0	28.9199	-13.657
2.69905	28.9199	-13.6886
0	28.9177	-13.6998
0	28.9168	-13.7051
4.38248	28.909	-13.724
0	28.907	-13.7345
8.13336	28.8997	-13.7427
8.49825	28.8799	-13.7498
7.4804	28.8734	-13.7532
7.3284	28.8666	-13.7604
8.21741	28.8589	-13.7676
2.64622	28.8519	-13.7739
2.37616	28.8444	-13.7791
0.6629	28.8428	-13.7884
0.150286	28.8555	-13.7984
0.0199845	28.857	-13.8068
0	28.856	-13.8143
0	28.8579	-13.8173
0.0701215	28.8607	-13.8221
0	28.86	-13.8459
0.199904	28.8584	-13.8666
4.23228	28.874	-13.8752
4.6596	28.8827	-13.8811
3.58321	28.8911	-13.8764
3.61563	28.8949	-13.8668
2.91543	28.8977	-13.8581
2.21559	28.9065	-13.8541
1.4931	28.9177	-13.841
1.95498	28.9252	-13.8336
14.0837	28.934	-13.83
6.37737	28.9418	-13.8337
6.59351	28.9494	-13.8327
5.56869	28.9547	-13.8337
14.6752	28.962	-13.8321
6.42644	28.9697	-13.8349
13.3276	28.9754	-13.8295
18.8594	28.99	-13.8339
13.3836	29.0141	-13.8251
15.3837	29.0551	-13.7867
12.6074	29.0628	-13.772
13.2888	29.0641	-13.766
14.993	29.0822	-13.7298
19.3435	29.0812	-13.714
1.53951	29.0925	-13.6904
2.18469	29.0984	-13.6811
6.29466	29.1041	-13.6769
0.0499924	29.1087	-13.6684
1.90455	29.1176	-13.6624
0.680471	29.1223	-13.6545
0	29.1184	-13.6399
1.63278	29.1168	-13.6307
11.1272	29.1254	-13.6232
11.1529	29.1361	-13.6038
10.6664	29.1353	-13.592
9.56457	29.1308	-13.5813
9.60858	29.1247	-13.5723
0	29.1192	-13.5654
1.28244	29.2179	-13.445
7.56779	29.2164	-13.4377
15.6921	29.2102	-13.4334
19.7694	29.2089	-13.425
5.37869	29.1914	-13.4215
5.74173	29.1819	-13.4207
4.04912	29.1725	-13.4257
4.14022	29.1651	-13.425
0.250598	29.1557	-13.4281
0.230204	29.152	-13.4379
0	29.1469	-13.4464
0	29.143	-13.4502
0	29.1362	-13.456
0	29.1306	-13.4613
0.19113	29.1214	-13.4638
1.05295	29.1058	-13.4554
1.66572	29.1007	-13.4489
1.57629	29.0915	-13.4475
0.0602795	29.0838	-13.4499
2.01827	29.0704	-13.4559
0	29.0623	-13.4601
0.522379	29.0487	-13.4643
5.9932	29.0395	-13.468
6.86752	29.0309	-13.4678
8.80036	29.0223	-13.4641
6.07546	29.0153	-13.4686
0.35206	29.0046	-13.4784
0	28.9991	-13.4879
0	28.9928	-13.486
0	28.993	-13.4922
0	28.981	-13.5159
5.92881	28.9732	-13.5306
0	28.9675	-13.5378
0.0800295	28.9601	-13.5411
0.0200215	28.9667	-13.5351
0.261199	-7.21143	113.752
0.489034	-7.20954	113.775
0	-7.21385	113.8
0.501091	-7.22274	113.809
2.31385	-31.989	115.509
0	-31.9894	115.536
0.02006	-31.9989	115.544
0.010019	-32.0029	115.554
0.420668	-32.0079	115.554
0.0300217	-32.0141	115.534
3.12452	-32.0245	115.524
2.68598	-32.0178	115.521
2.02539	42.8373	132.417
0.0601642	12.6764	54.0766
0.200753	12.6879	54.0862
0.109929	12.6963	54.1191
0.0501061	12.6915	54.1272
0.371015	12.6856	54.1343
0.902604	12.6788	54.1418
3.5486	12.6584	54.2092
2.28416	12.6515	54.2147
1.39967	12.6435	54.2286
0.17982	12.6435	54.2448
0.0299846	12.6391	54.2532
0	12.6311	54.2643
0.0500667	12.627	54.271
0.140036	12.6228	54.2793
0.0200308	12.617	54.2865
0.0499958	12.6145	54.2948
0.139797	12.6136	54.3029
25	12.3363	54.0198
25	12.3296	54.0123
0.360823	12.6922	53.4848
1.93314	12.6727	53.6872
0.641121	12.6665	53.6952
0.249928	12.6605	53.7034
0.489928	12.6547	53.7117
0.759961	12.6488	53.7199
0.820067	12.6431	53.7284
0.860171	12.6372	53.7367
0.930623	12.6317	53.7451
0.900958	12.6264	53.7536
0.660413	12.6212	53.7624
1.7171	12.6159	53.7705
1.72152	12.6134	53.7781
0.800369	12.6091	53.7871
0.269613	12.6052	53.7965
0.259821	12.6017	53.8061
0.310012	12.5991	53.8159
0.379294	12.5972	53.8259
0.439228	12.5966	53.836
0.630478	12.5987	53.8459
0.430246	12.6039	53.8543
0.581421	12.6112	53.8606
1.27466	12.6189	53.8668
1.90573	12.6271	53.8719
3.70295	12.635	53.8773
3.83326	12.6473	53.8915
3.53097	12.6495	53.9003
2.50607	12.6506	53.9098
2.59869	12.6494	53.9191
1.50885	12.645	53.9282
0.619721	12.6437	53.9363
0.580292	12.6401	53.9445
0.269563	12.6406	53.9539
0.0899031	12.6485	53.9769
0.029953	12.6479	53.9858
0	12.6472	53.9949
0.099851	12.6485	54.0046
0	12.652	54.0139
0.0300077	12.6555	54.023
0.119908	12.6604	54.0316
0.0299909	12.6617	54.0414
0	12.6658	54.0506
0.38037	12.6687	54.0598
0.0900321	12.6732	54.0687
0.0500501	12.6764	54.0766
0.0600449	-3.63964	127.97
0	-7.16662	114.334
0	-7.16592	114.327
0.0802539	34.768	11.2271
0.0301373	34.7749	11.2198
1.14075	34.7824	11.2257
0.0201004	34.8135	11.2499
0.271054	34.8226	11.2647
2.31245	34.7979	11.2888
1.72934	34.7754	11.2768
0.693241	34.7675	11.2758
0.12036	34.7549	11.2938
0.0301273	34.7423	11.3043
3.05391	34.7317	11.2813
3.72776	34.7251	11.2726
0.894063	34.7133	11.2499
0	34.6989	11.1958
0.0601343	34.6969	11.1905
0	34.6813	11.1598
0	34.6754	11.1498
0	34.6701	11.1399
0.0100054	34.6641	11.1301
0	34.6682	11.1251
0	34.6774	11.1251
0	34.6812	11.1272
0.0802676	34.6881	11.1346
0.0501113	34.7009	11.1373
0	34.705	11.1485
3.38406	34.7144	11.1551
3.60026	34.7225	11.1588
4.78413	34.7371	11.1753
3.29608	34.7457	11.1891
3.75546	34.7417	11.1978
3.00716	34.7455	11.2255
8.24722	22.4339	-73.0751
25	22.3275	-72.737
1.95322	34.6297	11.0233
0.200577	34.6516	10.9797
0.040107	34.658	10.9764
0.0500909	34.6715	11.0213
1.51007	34.6716	11.0316
0.0800896	34.6711	11.0782
1.20153	34.6684	11.0954
0.40104	34.663	11.1213
0.601123	34.6484	11.0952
3.58941	34.6262	11.0641
2.14248	34.6297	11.0233
4.36061	58.2484	11.4409
0.0301409	58.2496	11.4585
0	58.2477	11.463
0.543311	58.204	11.4599
0.0804119	45.9966	-1.38802
2.7937	46.0059	-1.39256
0.372367	46.0147	-1.39826
0.0801365	46.042	-1.38925
0	46.041	-1.3789
0	46.0387	-1.36946
0	46.0274	-1.36501
0	46.0182	-1.35011
0.0300556	46.0147	-1.34093
0	46.0044	-1.32586
0	45.9961	-1.31816
1.40544	45.9892	-1.29844
1.62453	45.9876	-1.28822
5.31601	45.9877	-1.27796
6.03125	45.9892	-1.26749
5.14736	45.9903	-1.257
6.5437	45.9862	-1.23666
7.52304	45.9769	-1.23343
0.0100596	45.9689	-1.23369
0.0702687	45.9656	-1.2359
0	45.9579	-1.24184
2.19927	45.9492	-1.2364
0	45.9429	-1.22794
0	45.9227	-1.22907
0	45.9077	-1.21611
0	45.8846	-1.18826
0	45.8801	-1.19354
0	45.8711	-1.19315
0	45.8667	-1.19662
0.170784	45.8612	-1.19783
0.181103	45.8592	-1.20334
0	45.8453	-1.20854
0.140393	45.8431	-1.20277
0	45.834	-1.19837
0	45.8276	-1.19898
0	45.822	-1.20758
0.0200831	45.8155	-1.21474
0	45.8114	-1.22364
2.23999	45.8078	-1.23829
1.91205	45.817	-1.24335
2.3944	45.8271	-1.24652
2.89654	45.8374	-1.24852
2.24372	45.8478	-1.25051
1.04638	45.8579	-1.2535
1.02621	45.8674	-1.25811
0.793282	45.8763	-1.2636
2.44078	45.8825	-1.27174
0.411533	45.8875	-1.28062
0.10054	45.8949	-1.28788
0.0703038	45.9123	-1.32204
0	45.9147	-1.32755
0.0502375	45.9162	-1.3345
0.100297	45.9204	-1.34361
0.281088	45.9259	-1.35216
0.0401824	45.9331	-1.35978
0.0502708	45.9392	-1.3683
0.0502388	45.9458	-1.37626
0.0805166	45.9603	-1.38744
0.0301164	45.9866	-1.39097
0.0804701	45.9966	-1.38802
0	-35.0348	136.195
1.87507	36.4198	25.332
2.44253	36.4595	25.3428
0	29.2353	-13.4969
4.12371	29.2243	-13.5479
2.6498	29.2436	-13.5264
2.0368	29.2522	-13.528
0.0400745	29.2613	-13.481
0.0502187	13.3594	-61.1316
12.0013	13.3198	-61.1181
0.331485	13.2626	-61.1162
0.994317	13.2341	-61.1219
0.442497	13.2241	-61.1256
0.572076	13.2127	-61.1272
2.23003	13.2037	-61.1315
0	13.178	-61.1423
0.501893	13.157	-61.1438
0.110204	13.1496	-61.1486
0.170696	13.1312	-61.1665
0.489538	13.1236	-61.1703
0.589679	13.1245	-61.185
0.170492	38.4718	26.723
0.0902791	38.4774	26.7142
0	-27.8268	153.413
0.080424	-27.8112	153.436
0.120644	-27.8622	153.428
0.381616	44.5167	14.4702
0.0200468	44.5186	14.4604
0	44.5451	14.4602
0.0300606	44.5249	14.4898
0	44.5252	14.4989
0	44.5235	14.5029
0.0401327	-27.0435	153.463
0.422009	-27.0611	153.457
0.692226	-27.0781	153.451
0.0602071	-27.1316	153.435
0.0804067	-27.1408	153.433
0.0904066	-27.1584	153.428
0.170597	-27.1952	153.422
0.812807	-27.3476	153.432
0.962783	-27.3568	153.43
5.15829	-27.1904	153.368
0.341396	-27.1816	153.372
6.04072	-27.1546	153.368
6.5872	-27.1368	153.362
0.140498	-27.1277	153.364
5.68963	-27.1188	153.367
5.13098	-27.1095	153.37
9.07625	-27.0721	153.366
10.6272	-27.0452	153.381
10.4275	-27.0415	153.39
10.9735	-27.0334	153.417
10.7126	-27.0328	153.426
2.21351	-27.0283	153.444
1.4	-27.0238	153.452
0.241023	-27.0301	153.468
0.0601614	-27.0374	153.467
0.0500763	-27.0435	153.463
0.0201008	29.3222	-94.7837
0.0100202	29.319	-94.7862
0	29.3146	-94.7973
0	29.3123	-94.8007
3.8453	29.3486	-94.8173
3.36372	29.3435	-94.7968
0	-7.17564	113.921
0	-7.20351	113.94
0	40.7481	-73.9678
0	40.7363	-73.9725
0.0301662	40.728	-73.9715
0.0100277	40.7077	-73.9995
0.0100387	40.7052	-74.004
0	40.7136	-74.0176
0.0200626	40.7207	-74.0162
0	40.7241	-74.012
0.0100556	40.7371	-74.0106
0.130647	40.7433	-74.0103
0	40.7465	-74.0104
0.100435	40.7492	-74.0098
0	40.7579	-74.0049
0.0502221	40.7626	-74.0042
0	40.764	-74.0013
0	40.7681	-73.9965
0	40.7708	-73.9956
0.210715	40.8007	-73.9747
0.210714	40.8125	-73.9664
0.261254	40.8416	-73.9475
0.130404	40.852	-73.944
0.390309	40.8733	-73.9217
0.0903085	40.8743	-73.9144
0	40.8596	-73.922
0.0803593	40.8508	-73.9258
0	40.7982	-73.929
0	40.7888	-73.9363
0	40.7789	-73.943
0.181002	40.7692	-73.9484
0.050244	40.7588	-73.9583
0	40.7481	-73.9678
0	5.41169	100.341
0	5.41084	100.338
0	5.40559	100.339
0	5.40157	100.335
0	5.39345	100.326
0	5.36232	100.318
0	5.35439	100.315
0.18074	5.33505	100.311
0	5.3274	100.306
0	5.31778	100.301
0	5.3077	100.299
0.0100429	5.29748	100.295
0.0100104	5.27235	100.268
0	5.47062	100.243
0	5.47774	100.251
0	5.46773	100.287
0.00997168	5.46812	100.295
0	5.46443	100.302
0	5.45808	100.315
0	5.45195	100.314
0.562296	5.44237	100.315
0.100095	5.43314	100.319
0	5.42666	100.326
0	5.42373	100.336
0.0603408	37.4513	24.9492
0	37.4445	24.9458
0	37.4375	24.9404
0	37.4355	24.937
0	37.429	24.9394
0.130149	37.4318	24.9483
0.742025	37.4193	24.9571
0.0702915	37.4088	24.965
1.66364	37.3975	24.9651
0.130098	37.3829	24.9263
0.0901781	37.3816	24.9166
0.0200631	37.3786	24.9123
1.66346	37.3735	24.898
3.70624	37.3639	24.8755
0.0100447	37.3893	24.8842
2.0218	37.4039	24.8587
1.69217	37.4196	24.8712
2.16407	37.4455	24.8889
0.0401257	37.4448	24.8985
0.330917	37.4658	25.3804
4.23986	37.4947	25.3905
8.59313	37.496	25.4019
5.35482	37.4816	25.4292
4.32091	37.4687	25.4612
3.01449	37.4427	25.433
0.220531	37.4422	25.4246
0.0401061	37.4343	25.4085
3.9893	37.4259	25.404
2.73533	37.4166	25.4018
3.67838	37.4209	25.3831
1.35235	37.4135	25.3779
2.3844	37.4078	25.3676
0.0400569	37.4099	25.3589
0.16067	37.414	25.3287
0.401046	37.4073	25.3118
0.0704227	37.4228	25.3084
0.301888	37.4288	25.3022
0.0402113	37.4446	25.3246
0.0301495	37.4485	25.3297
0.0502949	37.4571	25.3281
0	37.4651	25.3219
0.0200423	37.4696	25.3175
0.513045	37.4813	25.3078
4.55607	37.4997	25.3499
1.44608	37.4689	25.3669
25	44.5054	146.184
25	44.3444	146.371
25	44.3292	146.365
25	44.3229	146.367
25	44.3073	146.333
25	44.2894	146.306
25	44.2755	146.295
25	44.2701	146.199
25	44.2689	146.189
24.2416	44.2688	146.179
25	44.271	146.17
25	44.2658	146.132
11.1899	44.1004	145.905
0.200942	44.0443	145.864
0.0904376	44.0344	145.864
0.0602138	44.0261	145.869
0	44.0235	145.855
4.80763	44.0224	145.819
0.391882	43.9979	145.804
8.61329	43.9581	145.79
5.24221	43.9056	145.674
4.74754	43.9104	145.665
0.0502888	43.8406	145.575
0.0402156	43.8112	145.571
5.46866	43.752	145.567
24.2722	43.7331	145.539
0	43.7342	145.53
0.100349	43.7345	145.52
2.81409	43.7341	145.5
6.38131	43.7226	145.432
6.18701	43.7307	145.426
0	43.7841	145.425
5.10116	43.9923	145.646
8.89177	44.0593	145.747
25	44.4392	146.065
25	44.5056	146.127
25	44.5096	146.136
25	44.5124	146.155
0	27.3816	-82.6213
0	27.3729	-82.6192
0	27.3498	-82.6026
0	27.3421	-82.5974
0	27.3323	-82.5894
0.110128	27.3291	-82.5906
0.0702079	27.339	-82.6003
0.120282	27.3485	-82.6105
0.0602404	27.3802	-82.6373
0.050242	27.392	-82.6447
0.0300829	27.4031	-82.6531
0.0903409	27.4134	-82.6625
0.0902053	27.4227	-82.6728
0.12048	27.4304	-82.684
0.0200345	27.4197	-82.659
0	27.4048	-82.6505
0.140562	27.3945	-82.6401
0	27.3874	-82.6379
0	27.3728	-82.6272
25	49.9976	142.156
25	50.013	142.154
25	50.0261	142.152
25	50.0319	142.16
25	50.0457	142.172
25	50.0588	142.17
25	50.0672	142.172
25	50.0767	142.17
25	50.0851	142.17
25	50.0944	142.172
25	50.1037	142.171
25	50.113	142.17
25	50.1318	142.169
25	50.1405	142.171
25	50.2009	142.156
25	50.2339	142.161
25	50.2576	142.158
25	50.2844	142.141
25	50.3216	142.158
25	50.3305	142.154
25	50.3579	142.152
25	50.3752	142.148
25	50.3822	142.142
25	50.4038	142.125
25	50.4169	142.111
25	50.4308	142.098
25	50.4388	142.093
25	50.4469	142.088
25	50.4646	142.081
25	50.4731	142.076
25	50.4805	142.07
25	50.4944	142.063
25	50.5024	142.062
25	50.5098	142.056
25	50.5239	142.047
25	50.5686	142.052
25	50.5867	142.05
25	50.596	142.05
25	50.6051	142.053
25	50.6232	142.057
25	50.6325	142.057
25	50.6417	142.059
25	50.6591	142.067
25	50.6684	142.069
25	50.6867	142.074
25	50.696	142.076
25	50.7041	142.079
25	50.7107	142.086
25	50.7185	142.092
25	50.7274	142.093
25	50.7626	142.093
25	50.7808	142.093
6.35349	50.8087	142.093
25	50.8284	142.098
25	50.8354	142.104
25	50.8622	142.114
25	50.8714	142.116
25	50.8807	142.117
25	50.8897	142.117
25	50.8962	142.13
0.562033	50.8975	142.137
0.733167	50.9037	142.144
0.642265	50.9101	142.152
1.44458	50.9158	142.159
25	50.9223	142.166
25	50.9287	142.174
25	50.9352	142.181
25	50.9419	142.188
25	50.9487	142.194
25	50.9562	142.2
25	50.9639	142.206
25	50.9719	142.211
25	50.9864	142.224
25	50.9947	142.229
25	51.0031	142.234
25	51.0113	142.239
25	51.0203	142.242
25	51.0291	142.246
25	51.0385	142.247
25	51.0476	142.25
25	51.056	142.254
25	51.0655	142.255
25	51.0751	142.256
25	51.0846	142.255
25	51.0942	142.256
25	51.1132	142.255
25	51.1228	142.254
25	51.1322	142.252
25	51.1418	142.253
25	51.151	142.25
25	51.16	142.247
25	51.1688	142.243
25	51.1768	142.238
25	51.1843	142.232
25	51.1913	142.226
25	51.1972	142.218
25	51.2024	142.21
25	51.2071	142.202
25	51.2127	142.194
25	51.2207	142.19
25	51.2282	142.184
25	51.2372	142.184
25	51.2439	142.178
25	51.2605	142.171
25	51.2695	142.168
25	51.2768	142.168
25	51.2796	142.177
25	51.2884	142.18
25	51.298	142.179
25	51.3072	142.177
25	51.3154	142.172
25	51.3215	142.164
25	51.3273	142.157
25	51.3317	142.149
25	51.3373	142.141
25	51.3439	142.134
25	51.3515	142.128
25	51.3586	142.121
25	51.3658	142.115
25	51.3725	142.108
25	51.379	142.101
25	51.3865	142.095
25	51.3935	142.089
25	51.3991	142.083
25	51.4057	142.087
25	51.4142	142.083
25	51.4219	142.078
25	51.4285	142.071
25	51.4333	142.076
25	51.4458	142.09
25	51.4551	142.089
25	51.4639	142.085
25	51.4718	142.079
25	51.4788	142.073
25	51.485	142.065
25	51.4906	142.057
25	51.4959	142.049
25	51.5008	142.041
25	51.5057	142.033
25	51.5104	142.024
25	51.515	142.016
25	51.5195	142.007
25	51.5347	141.983
25	51.5396	141.975
25	51.544	141.966
25	51.5539	141.95
25	51.559	141.941
25	51.5636	141.933
25	51.5683	141.925
25	51.6025	141.94
25	51.6108	141.928
25	51.6186	141.93
25	51.6246	141.928
25	51.6001	141.887
25	51.604	141.879
25	51.6109	141.872
25	51.6173	141.865
25	51.6233	141.858
25	51.6299	141.851
25	51.6367	141.844
25	51.644	141.838
25	51.6508	141.831
25	51.6574	141.824
25	51.6648	141.818
25	51.6706	141.81
25	51.6776	141.804
25	51.6839	141.797
25	51.6887	141.789
25	51.7467	141.819
25	51.8582	141.711
25	51.8588	141.702
25	51.8596	141.692
25	51.868	141.675
25	51.8706	141.666
25	51.8723	141.656
25	51.8824	141.63
25	52.0213	141.655
25	52.03	141.651
25	52.0488	141.651
25	52.0713	141.634
25	52.0763	141.632
25	52.0857	141.632
25	52.0933	141.637
25	52.1011	141.635
25	52.1061	141.642
25	52.1099	141.651
25	52.1145	141.659
25	52.1194	141.667
25	52.1255	141.675
25	52.1332	141.68
25	52.1401	141.686
25	52.1485	141.69
25	52.1658	141.694
25	52.1739	141.69
25	52.1822	141.685
25	52.204	141.667
25	52.2097	141.659
25	52.2146	141.652
25	52.2215	141.645
25	52.2284	141.646
25	52.2357	141.652
25	52.2512	141.664
25	52.2778	141.664
25	52.2867	141.661
25	52.2946	141.656
25	52.3134	141.636
25	52.3196	141.629
25	52.3312	141.639
25	52.3398	141.643
25	52.3492	141.644
25	52.358	141.646
25	52.3649	141.649
25	52.3724	141.657
25	52.3804	141.656
25	52.3894	141.653
25	52.403	141.677
25	52.4032	141.686
25	52.4048	141.696
25	52.409	141.702
25	52.4148	141.709
25	52.4215	141.713
25	52.427	141.721
25	52.4324	141.729
25	52.4383	141.736
25	52.4429	141.743
25	52.4473	141.751
25	52.4528	141.756
25	52.4584	141.762
25	52.4647	141.768
25	52.4856	141.784
25	52.4928	141.788
25	52.4998	141.792
25	52.5071	141.798
25	52.5152	141.804
25	52.5239	141.805
25	52.5318	141.809
25	52.54	141.815
25	52.5466	141.821
25	52.5536	141.828
25	52.5613	141.83
25	52.5703	141.834
25	52.5797	141.835
25	52.5888	141.832
25	52.5938	141.824
25	52.6067	141.812
25	52.6139	141.818
25	52.6213	141.825
25	52.6292	141.83
25	52.6375	141.835
25	52.6467	141.838
25	52.6543	141.832
25	52.6624	141.819
25	52.6699	141.825
25	52.6782	141.83
25	52.6875	141.832
25	52.694	141.838
25	52.7016	141.844
25	52.7107	141.842
25	52.7148	141.834
25	52.715	141.824
25	52.7216	141.82
25	52.7298	141.825
25	52.7374	141.831
25	52.7452	141.837
25	52.7533	141.842
25	52.7614	141.847
25	52.7702	141.851
25	52.7795	141.854
25	52.789	141.855
25	52.7986	141.854
25	52.808	141.852
25	52.8259	141.849
25	52.8353	141.85
25	52.8449	141.852
25	52.8637	141.856
25	52.8732	141.857
25	52.8827	141.858
25	52.8885	141.865
25	52.9036	141.876
25	52.9115	141.881
25	52.9191	141.887
25	52.9277	141.891
25	52.937	141.891
25	52.9461	141.887
25	52.9555	141.887
25	52.9644	141.891
25	52.9724	141.896
25	52.9804	141.901
25	52.9884	141.907
25	52.9962	141.912
25	53.0051	141.916
25	53.0145	141.918
25	53.0239	141.92
25	53.0333	141.921
25	53.0413	141.916
25	53.0493	141.913
25	53.0565	141.92
25	53.0652	141.919
25	53.0691	141.91
25	53.0757	141.904
25	53.0894	141.89
25	53.4464	141.906
25	53.4491	141.916
25	53.4519	141.925
25	53.4684	141.98
25	53.4715	141.989
25	53.4742	141.998
25	53.4772	142.008
25	53.4802	142.017
25	53.483	142.026
14.8691	53.4859	142.035
25	53.4889	142.044
25	53.4917	142.054
25	53.4945	142.063
25	53.4975	142.072
25	53.5003	142.081
25	53.503	142.09
25	53.5058	142.099
25	53.5086	142.109
25	53.5114	142.118
25	53.5141	142.127
25	53.517	142.136
25	53.5196	142.146
25	53.5223	142.155
25	53.525	142.164
25	53.5272	142.173
25	53.529	142.183
25	53.5219	142.221
25	53.5146	142.227
25	53.5086	142.234
25	53.5028	142.241
25	53.4672	142.232
25	53.4588	142.235
25	53.4498	142.238
25	53.4202	142.227
25	53.412	142.23
25	53.4052	142.234
9.77017	53.399	142.237
25	53.3913	142.241
25	53.3857	142.245
25	53.3793	142.251
25	53.3745	142.259
25	53.3661	142.276
25	53.365	142.283
25	53.3659	142.301
25	53.3662	142.31
25	53.3659	142.32
25	53.375	142.333
25	53.3829	142.338
25	53.3874	142.347
25	53.387	142.356
25	53.3838	142.365
25	53.3808	142.374
25	53.3787	142.384
25	53.3752	142.393
25	53.3736	142.402
25	53.3742	142.412
25	53.3759	142.421
25	53.3782	142.43
25	53.3822	142.439
25	53.387	142.448
25	53.3972	142.464
25	53.4089	142.479
25	53.4143	142.487
19.1881	53.5386	142.665
25	53.5471	142.662
9.89816	53.6346	142.491
25	53.674	142.589
25	53.6777	142.597
25	53.6812	142.606
0.391952	53.6869	142.625
1.51481	53.6888	142.634
1.04465	53.6822	142.639
25	53.6254	142.68
25	53.631	142.687
25	53.6332	142.697
25	53.6344	142.706
25	53.6364	142.725
23.1777	53.6422	142.73
11.7925	53.6492	142.736
16.5802	53.6571	142.742
15.3572	53.6723	142.753
15.3516	53.6942	142.772
25	54.0107	142.603
25	54.0159	142.595
25	54.0218	142.587
25	54.0279	142.58
25	54.0344	142.573
25	54.0477	142.56
25	54.0511	142.551
25	54.0548	142.542
25	54.0618	142.535
25	54.0683	142.528
25	54.0758	142.522
25	54.083	142.516
25	54.0889	142.509
25	54.0947	142.501
25	54.0992	142.492
25	54.1039	142.484
25	54.1274	142.442
25	54.1344	142.436
25	54.1416	142.429
25	54.1475	142.422
25	54.1549	142.416
25	54.1725	142.409
25	54.1812	142.405
25	54.1906	142.404
25	54.3091	142.261
25	54.2848	142.464
25	54.2865	142.473
25	54.2885	142.483
25	54.241	142.556
25	54.2471	142.564
25	54.264	142.602
25	54.2763	142.607
25	54.2811	142.615
25	54.2853	142.627
0.0903038	54.3274	142.611
25	54.3308	142.62
25	54.3346	142.629
25	54.3385	142.637
25	54.3429	142.646
25	54.3477	142.654
25	54.3534	142.662
25	54.4149	142.677
25	54.2994	142.795
25	54.2851	142.808
25	54.279	142.815
25	54.2667	142.829
25	54.2551	142.845
25	54.25	142.852
25	54.2372	142.866
25	54.225	142.881
25	54.22	142.888
25	54.208	142.896
25	54.1886	142.914
25	54.1834	142.921
25	54.1722	142.935
25	54.1595	142.948
25	54.1534	142.955
25	54.1432	142.968
25	54.1381	142.973
25	54.1304	142.978
25	54.1226	142.983
25	54.1049	142.988
25	54.0955	142.989
25	54.0869	142.993
25	54.0786	142.997
25	54.07	142.993
25	54.0618	142.988
25	54.0532	142.984
25	54.0442	142.981
25	54.0352	142.978
25	54.0294	142.971
25	54.0257	142.962
25	54.0121	142.937
25	53.9965	142.914
25	53.9897	142.908
25	53.9815	142.903
25	53.9732	142.899
25	53.7006	142.972
25	53.6601	142.95
25	53.6521	142.954
25	53.6481	143.004
6.55439	53.6033	143.034
3.13036	53.5695	143.003
4.94733	53.5648	142.994
1.06595	53.5698	142.975
1.21392	53.5664	142.968
0.824769	53.567	142.964
25	53.556	142.974
25	53.552	142.982
25	53.5453	142.989
25	53.5375	142.993
25	53.5339	143
25	53.5322	143.009
25	53.532	143.019
25	53.5324	143.028
25	53.5328	143.038
6.24241	53.5354	143.075
25	53.5274	143.08
25	53.5193	143.085
25	53.5115	143.091
1.81682	53.5032	143.096
2.3308	53.4732	143.084
25	53.4588	143.059
25	53.4518	143.061
25	53.4492	143.055
25	53.4417	143.061
25	53.4364	143.069
11.0026	53.4402	143.136
25	53.4151	143.105
25	53.405	143.113
25	53.396	143.088
25	53.3904	143.083
25	53.385	143.09
25	53.3936	143.164
25	53.3852	143.168
7.87315	53.2803	143.131
25	53.3516	143.099
25	53.3469	143.09
25	53.3425	143.083
25	53.3384	143.086
25	53.3312	143.084
25	53.3177	143.081
25	53.3113	143.077
25	53.3036	143.074
25	53.2955	143.07
11.9093	53.2805	143.058
25	53.2772	143.049
13.4127	53.2752	143.042
25	53.2719	143.037
25	53.2656	143.034
25	53.2378	143.058
25	53.2308	143.055
25	53.2181	143.058
25	53.2119	143.063
25	53.2046	143.08
25	53.196	143.076
25	53.1876	143.078
9.42651	53.1792	143.081
25	53.1701	143.084
25	53.161	143.087
25	53.1552	143.094
25	53.1511	143.097
[truncated: 148,697 more rows]

## Sheet: Sup_fig_5
The top 20 is included in the figure
A				B
Ranking	median_infrastructure_free_width_per_country_km	country		Ranking	median_heavy_infrastructure_free_width_per_country_km	country
1	0.01	Japan		1	0.01	Japan
2	0.0100186	Italy		2	0.0100014	Philippines
3	0.0100563	Bulgaria		3	0.0100251	Italy
4	0.020019	Philippines		4	0.0200773	Bulgaria
5	0.0201003	Croatia		5	0.0201153	Israel
6	0.0201099	Israel		6	0.0301146	Croatia
7	0.0250374	Taiwan		7	0.0301389	Spain
8	0.0300343	Spain		8	0.030153	Georgia
9	0.0300726	Georgia		9	0.0302094	Syria
10	0.0300894	Bahrain		10	0.0400815	Lebanon
11	0.03009	South Korea		11	0.0401407	Turkey
12	0.0301005	Lebanon		12	0.0502048	France
13	0.0301271	Turkey		13	0.0600308	Bahrain
14	0.0301674	France		14	0.0601054	Taiwan
15	0.0302094	Syria		15	0.0703456	Thailand
16	0.0401811	Thailand		16	0.085145	Belize
17	0.0703715	Norway		17	0.0902179	South Korea
18	0.0803437	United States of America		18	0.110281	United States of America
19	0.080436	Finland		19	0.140652	Finland
20	0.0902586	Greece		20	0.150518	Portugal
21	0.100283	Algeria		21	0.16077	Ghana
22	0.100386	Malaysia		22	0.170836	Greece
23	0.109694	Ghana		23	0.17088	Norway
24	0.110143	Belize		24	0.190171	Algeria
25	0.110213	United Arab Emirates		25	0.210682	Malaysia
26	0.110294	Portugal		26	0.210864	Germany
27	0.12019	Cyprus		27	0.260225	Kuwait
28	0.120412	Germany		28	0.270495	China
29	0.130286	China		29	0.329748	Vietnam
30	0.149959	Vietnam		30	0.450338	Cyprus
31	0.150696	Denmark		31	0.46324	United Kingdom
32	0.15514	Dominican Republic		32	0.470786	United Arab Emirates
33	0.165851	Turks and Caicos Islands		33	0.472049	Sweden
34	0.170059	Kuwait		34	0.547642	Denmark
35	0.180659	Albania		35	0.580763	Northern Cyprus
36	0.200183	Panama		36	0.591241	Panama
37	0.210108	Haiti		37	0.641383	unknown
38	0.211028	Netherlands		38	0.793536	Ireland
39	0.211303	United Kingdom		39	0.82268	Sri Lanka
40	0.220821	Sweden		40	1.01495	Netherlands
41	0.239615	Ivory Coast		41	1.06425	Estonia
42	0.251067	unknown		42	1.10938	Indonesia
43	0.261035	Sri Lanka		43	1.1683	Yemen
44	0.271425	Brazil		44	1.20116	Poland
45	0.290719	Venezuela		45	1.2438	Tunisia
46	0.291058	Poland		46	1.41651	Venezuela
47	0.29513	Northern Cyprus		47	1.47308	Haiti
48	0.30112	Ireland		48	1.54912	Turks and Caicos Islands
49	0.309875	Indonesia		49	1.71434	Latvia
50	0.320974	North Korea		50	1.76798	Egypt
51	0.331417	Ukraine		51	1.77686	Oman
52	0.367023	Estonia		52	1.7875	Senegal
53	0.40066	Tunisia		53	1.80066	North Korea
54	0.446655	Cuba		54	1.83928	Ukraine
55	0.460927	Senegal		55	1.85695	Dominican Republic
56	0.470946	Chile		56	1.93483	Djibouti
57	0.532959	Egypt		57	2.12573	Albania
58	0.592018	Bangladesh		58	2.14351	Chile
59	0.671588	Oman		59	2.38144	Cuba
60	0.672531	Latvia		60	2.73564	Morocco
61	0.759709	Iran		61	2.82142	India
62	0.760502	Myanmar		62	2.88853	Peru
63	0.771304	Uruguay		63	2.97317	Brazil
64	0.831853	New Zealand		64	2.98745	Cape Verde
65	0.861447	Republic of Congo		65	3.23596	Libya
66	0.872443	Kenya		66	3.80148	Canada
67	0.897733	Sierra Leone		67	4.4531	Bangladesh
68	0.901056	Morocco		68	4.76597	Nigeria
69	0.907494	Yemen		69	4.89827	Uruguay
70	0.932475	Canada		70	5.10753	New Zealand
71	1.01173	South Africa		71	5.16103	Saudi Arabia
72	1.02523	India		72	5.46923	Kenya
73	1.06864	Peru		73	5.55247	United Republic of Tanzania
74	1.09831	The Bahamas		74	5.8107	Qatar
75	1.21686	Qatar		75	6.55791	Pakistan
76	1.2478	Somaliland		76	6.7445	Iran
77	1.27382	United Republic of Tanzania		77	7.02653	Ivory Coast
78	1.30371	Libya		78	7.06544	Sudan
79	1.44713	Saudi Arabia		79	7.91399	Eritrea
80	1.55126	Ecuador		80	8.28725	Ecuador
81	1.55533	Djibouti		81	9.3388	South Africa
82	1.61703	Mexico		82	9.53121	Angola
83	2.05128	Cape Verde		83	9.70857	Republic of Congo
84	2.08	Liberia		84	11.111	Myanmar
85	2.08505	Angola		85	13.2795	Liberia
86	2.23321	Nigeria		86	14.1242	Sierra Leone
87	2.47597	Pakistan		87	16.0471	Australia
88	2.54689	Argentina		88	16.1313	Mexico
89	2.95847	Eritrea		89	18.3226	Mauritania
90	3.33233	Russia		90	20.8017	Romania
91	3.39695	Gabon		91	23.178	Mozambique
92	3.46462	Madagascar		92	25	Argentina
93	3.62581	Mozambique		93	25	Colombia
94	3.8343	Australia		94	25	Falkland Islands
95	5.79713	Sudan		95	25	French Southern and Antarctic Lands
96	6.21649	Colombia		96	25	Gabon
97	6.3735	Mauritania		97	25	Madagascar
98	6.57655	Falkland Islands		98	25	Namibia
99	7.28682	Somalia		99	25	Russia
100	8.13531	Romania		100	25	Somalia
101	13.5245	Namibia		101	25	Somaliland
102	25	French Southern and Antarctic Lands		102	25	South Georgia and South Sandwich Islands
103	25	South Georgia and South Sandwich Islands		103	25	The Bahamas

## Sheet: Sup_fig_6
PANEL A					PANEL B
infrastructure_free_width_km	continent	protected	urban_density		heavy_infrastructure_free_width_km	continent	protected	urban_density
0.713712	Asia	false	true		1.42742	Asia	false	true
0.270854	Asia	false	false		0.0300186	Asia	false	true
0.601968	Asia	false	true		25	Asia	false	false
0.110103	Asia	false	false		25	Asia	false	false
0.0300186	Asia	false	true		0.480789	Asia	false	false
0.0800427	Asia	false	true		0	Asia	false	false
25	Asia	false	false		9.07923	Asia	false	false
0.14002	Asia	false	false		25	Asia	false	false
0.140204	Asia	false	false		25	Asia	false	false
0.100242	Asia	false	false		25	Asia	false	false
0.6227	Asia	false	false		25	Asia	false	false
0.28046	Asia	false	false		18.1339	Asia	false	false
0	Asia	false	false		25	Asia	false	false
9.07923	Asia	false	false		25	Asia	false	false
10.5304	Asia	false	false		25	Asia	false	false
23.6788	Asia	false	false		0	Asia	false	false
25	Asia	false	false		0	Asia	false	false
25	Asia	false	false		0	Asia	false	false
25	Asia	false	false		1.01419	South America	false	false
17.8429	Asia	false	false		1.53689	South America	true	false
15.2894	Asia	false	false		1.77776	South America	true	false
16.1302	Asia	false	false		0.702032	South America	true	false
13.2924	Asia	false	false		0	Asia	false	true
14.9127	Asia	false	false		0.120627	Asia	false	false
25	Asia	false	false		0.341187	Asia	false	true
25	Asia	false	false		0.811226	Asia	false	true
25	Asia	false	false		0.70194	Asia	false	false
0	Asia	false	false		2.14349	Asia	false	true
0	Asia	false	false		0	Asia	false	true
0	Asia	false	false		0.0100276	Asia	false	false
0.381576	South America	false	false		0.772134	Asia	false	true
1.53689	South America	true	false		1.94435	Asia	false	true
1.77776	South America	true	false		0	Asia	false	true
0.702032	South America	true	false		1.71817	Asia	false	true
0	Asia	false	true		0.260939	Asia	false	false
0.120627	Asia	false	false		0	Asia	false	true
0.341187	Asia	false	true		0	Asia	false	true
0.811226	Asia	false	true		0.871519	Asia	false	true
0.70194	Asia	false	false		0.79255	Asia	false	true
2.14349	Asia	false	true		0	Asia	false	true
0	Asia	false	true		0.0700438	Asia	false	true
0.0100276	Asia	false	false		0	Asia	false	true
0.772134	Asia	false	true		0.290297	Asia	false	true
0.821828	Asia	false	true		0	Asia	false	true
0	Asia	false	true		0	Asia	false	false
0.462187	Asia	false	true		0.57048	Asia	false	true
0.260939	Asia	false	false		0.63109	Asia	false	true
0	Asia	false	true		0	Asia	false	true
0	Asia	false	true		0	Asia	false	false
0.871519	Asia	false	true		0	Asia	false	true
0.79255	Asia	false	true		0.0100245	Asia	false	false
0	Asia	false	true		0.411371	Asia	false	true
0.0700438	Asia	false	true		0	Asia	false	true
0	Asia	false	true		0	Asia	false	false
0	Asia	false	true		0	Asia	false	true
0	Asia	false	true		0	Asia	false	true
0	Asia	false	false		0	Asia	false	true
0.57048	Asia	false	true		0	Asia	false	true
0.63109	Asia	false	true		0.930907	unknown	false	true
0	Asia	false	true		0.641383	unknown	false	true
0	Asia	false	false		0.120134	unknown	false	true
0	Asia	false	true		1.48555	unknown	false	true
0.0100245	Asia	false	false		0.881524	unknown	false	true
0.411371	Asia	false	true		0	unknown	false	true
0	Asia	false	true		0	unknown	false	true
0	Asia	false	false		0.713475	unknown	false	false
0	Asia	false	true		0	Europe	false	true
0	Asia	false	true		0	Europe	true	true
0	Asia	false	true		0	Europe	true	true
0	Asia	false	true		0	Europe	true	true
0.930907	unknown	false	true		0.0803682	Europe	false	true
0.641383	unknown	false	true		1.09314	Europe	false	true
0.120134	unknown	false	true		0	Europe	false	true
0.401507	unknown	false	true		0.0700677	Europe	false	true
0.482354	unknown	false	true		0.331713	Europe	true	true
0.40069	unknown	false	true		0.0301442	Europe	true	true
0	unknown	false	true		0.13067	Europe	true	true
0	unknown	false	true		0	Europe	false	true
0.713475	unknown	false	false		0.15034	Europe	true	true
0	Europe	false	true		0	Asia	false	false
0	Europe	true	true		0.119792	Asia	false	false
0	Europe	true	true		0.280877	Asia	false	false
0	Europe	true	true		0	Asia	false	false
0	Europe	false	true		0.0399115	Asia	false	false
1.09314	Europe	false	true		0	Asia	false	false
0	Europe	false	true		0	Asia	false	false
0.0700677	Europe	false	true		0	Asia	false	false
0.331713	Europe	true	true		0	Asia	false	false
0.0301442	Europe	true	true		0.0400946	Asia	false	false
0	Europe	true	true		0	Asia	false	false
0	Europe	false	true		0.019942	Asia	false	false
0	Europe	true	true		0	Asia	false	false
0	Asia	false	false		0	Asia	false	false
0.089844	Asia	false	false		0	Asia	false	false
0.280877	Asia	false	false		2.59245	Asia	false	false
0	Asia	false	false		25	South America	true	false
0.0399115	Asia	false	false		25	South America	true	false
0	Asia	false	false		25	South America	true	false
0	Asia	false	false		25	South America	true	false
0	Asia	false	false		25	South America	true	false
0	Asia	false	false		25	South America	true	false
0.0400946	Asia	false	false		25	South America	true	false
0	Asia	false	false		25	South America	true	false
0	Asia	false	false		25	South America	true	false
0.019942	Asia	false	false		25	South America	true	false
0	Asia	false	false		25	South America	true	false
0	Asia	false	false		25	South America	true	false
0	Asia	false	false		25	South America	true	false
0.240228	Asia	false	false		25	South America	true	false
25	South America	true	false		25	South America	true	false
25	South America	true	false		25	South America	true	false
25	South America	true	false		25	South America	true	false
25	South America	true	false		24.3971	South America	true	false
25	South America	true	false		25	South America	true	false
25	South America	true	false		25	South America	true	false
25	South America	true	false		25	South America	true	false
25	South America	true	false		25	South America	true	false
25	South America	true	false		25	South America	true	false
25	South America	true	false		25	South America	true	false
25	South America	true	false		25	South America	true	false
25	South America	true	false		25	South America	true	false
25	South America	true	false		25	South America	true	false
25	South America	true	false		25	South America	true	false
25	South America	true	false		25	South America	true	false
25	South America	true	false		25	South America	true	false
25	South America	true	false		25	South America	true	false
24.3971	South America	true	false		25	South America	true	false
25	South America	true	false		25	South America	true	false
25	South America	true	false		25	South America	true	false
25	South America	true	false		25	South America	true	false
25	South America	true	false		25	South America	true	false
25	South America	true	false		25	South America	true	false
25	South America	true	false		25	South America	true	false
25	South America	true	false		25	South America	true	false
25	South America	true	false		0.0798189	Asia	false	false
25	South America	true	false		0.0798208	Asia	false	false
25	South America	true	false		25	South America	true	false
25	South America	true	false		25	South America	true	false
25	South America	true	false		25	South America	true	false
25	South America	true	false		24.41	South America	true	false
25	South America	true	false		25	South America	true	false
25	South America	true	false		24.0253	South America	true	false
25	South America	true	false		25	South America	true	false
25	South America	true	false		25	South America	true	false
25	South America	true	false		25	South America	true	false
25	South America	true	false		25	South America	true	false
25	South America	true	false		25	South America	true	false
25	South America	true	false		25	South America	true	false
0.0498868	Asia	false	false		25	South America	true	false
0.289349	Asia	false	false		25	South America	true	false
0.049888	Asia	false	false		25	South America	true	false
25	South America	true	false		25	South America	true	false
25	South America	true	false		25	South America	true	false
25	South America	true	false		25	South America	true	false
24.41	South America	true	false		25	South America	true	false
25	South America	true	false		25	South America	true	false
24.0253	South America	true	false		0.189742	South America	false	false
25	South America	true	false		0.14967	South America	true	false
25	South America	true	false		25	South America	true	false
25	South America	true	false		25	South America	true	false
25	South America	true	false		25	South America	true	false
25	South America	true	false		25	South America	true	false
25	South America	true	false		25	South America	true	false
25	South America	true	false		25	South America	true	false
25	South America	true	false		25	South America	true	false
25	South America	true	false		25	South America	true	false
25	South America	true	false		25	South America	true	false
25	South America	true	false		25	South America	true	false
25	South America	true	false		25	South America	true	false
25	South America	true	false		25	South America	true	false
25	South America	true	false		25	South America	true	false
0.189742	South America	false	false		25	South America	true	false
0.129714	South America	true	false		25	South America	true	false
2.40365	South America	true	false		25	South America	true	false
25	South America	true	false		25	South America	true	false
25	South America	true	false		25	South America	true	false
25	South America	true	false		25	South America	true	false
25	South America	true	false		25	South America	true	false
25	South America	true	false		25	South America	true	false
25	South America	true	false		25	South America	true	false
25	South America	true	false		25	South America	true	false
25	South America	true	false		25	South America	true	false
25	South America	true	false		25	South America	true	false
25	South America	true	false		25	South America	true	false
25	South America	true	false		25	South America	true	false
25	South America	true	false		25	South America	true	false
25	South America	true	false		25	South America	true	false
25	South America	true	false		25	South America	true	false
25	South America	true	false		25	South America	true	false
25	South America	true	false		25	South America	true	false
25	South America	true	false		25	South America	true	false
25	South America	true	false		25	South America	true	false
25	South America	true	false		25	South America	true	false
25	South America	true	false		25	South America	true	false
25	South America	true	false		25	South America	true	false
25	South America	true	false		25	South America	false	false
25	South America	true	false		25	South America	true	false
25	South America	true	false		25	South America	true	false
25	South America	true	false		25	South America	true	false
25	South America	true	false		25	South America	true	false
25	South America	true	false		25	South America	true	false
25	South America	true	false		25	South America	true	false
25	South America	true	false		25	South America	true	false
25	South America	true	false		24.0627	South America	true	false
25	South America	true	false		24.2402	South America	true	false
25	South America	true	false		25	South America	true	false
25	South America	true	false		25	South America	true	false
25	South America	true	false		25	South America	true	false
25	South America	true	false		25	South America	true	false
25	South America	true	false		25	South America	true	false
25	South America	false	false		25	South America	true	false
25	South America	true	false		25	South America	true	false
25	South America	true	false		25	South America	true	false
25	South America	true	false		25	South America	true	false
25	South America	true	false		25	South America	true	false
25	South America	true	false		25	South America	true	false
25	South America	true	false		25	South America	true	false
25	South America	true	false		25	South America	true	false
24.0627	South America	true	false		25	South America	true	false
24.2402	South America	true	false		25	South America	true	false
25	South America	true	false		25	South America	true	false
25	South America	true	false		25	South America	true	false
25	South America	true	false		25	South America	true	false
25	South America	true	false		25	South America	true	false
25	South America	true	false		25	South America	true	false
25	South America	true	false		25	South America	true	false
25	South America	true	false		25	South America	true	false
25	South America	true	false		25	South America	true	false
25	South America	true	false		25	South America	true	false
25	South America	true	false		25	South America	true	false
25	South America	true	false		25	South America	true	false
25	South America	true	false		25	South America	true	false
25	South America	true	false		25	South America	true	false
25	South America	true	false		25	South America	true	false
25	South America	true	false		25	South America	true	false
25	South America	true	false		25	South America	true	false
25	South America	true	false		25	South America	true	false
25	South America	true	false		25	South America	true	false
25	South America	true	false		25	South America	true	false
25	South America	true	false		25	South America	true	false
25	South America	true	false		25	South America	true	false
25	South America	true	false		25	South America	true	false
25	South America	true	false		0.450842	Asia	false	false
25	South America	true	false		0.949334	Asia	false	false
25	South America	true	false		0.0400279	Asia	false	false
25	South America	true	false		2.66391	Asia	false	false
25	South America	true	false		0.0898746	Asia	false	true
25	South America	true	false		0	Asia	false	true
25	South America	true	false		0	Asia	false	true
25	South America	true	false		0.389795	Asia	false	true
25	South America	true	false		0	Asia	false	true
25	South America	true	false		0.320819	Asia	false	true
25	South America	true	false		0.0200242	Asia	false	true
25	South America	true	false		0.399886	Asia	false	true
25	South America	true	false		0.841891	Asia	false	true
25	South America	true	false		0	Asia	false	true
25	South America	true	false		0	Asia	false	false
0.100187	Asia	false	false		0.0401998	Asia	false	true
0.919355	Asia	false	false		0	Asia	false	true
0.010007	Asia	false	false		0	Asia	false	true
0.0100285	Asia	false	false		0	Asia	false	true
0.221073	Asia	false	false		0.0100065	Asia	false	false
2.44552	Asia	false	false		0	Asia	false	true
2.26483	Asia	false	false		0	Asia	false	true
0.0898746	Asia	false	true		0	Asia	false	true
0	Asia	false	true		0.110128	Asia	false	true
0	Asia	false	true		0	Asia	false	true
0	Asia	false	true		0.0599922	Asia	false	true
0.209889	Asia	false	true		0	Asia	false	true
0	Asia	false	true		0	Asia	false	true
0.0200511	Asia	false	true		0.320493	Asia	false	true
0.0200242	Asia	false	true		0.741896	Asia	false	true
0.269923	Asia	false	true		0	Asia	false	true
0.190426	Asia	false	true		0	Asia	false	true
0	Asia	false	true		0.0803523	Asia	false	true
0	Asia	false	false		0.0703168	Asia	false	false
0.0401998	Asia	false	true		2.69734	Asia	false	true
0	Asia	false	true		3.09509	Asia	false	true
0	Asia	false	true		0.0502418	Asia	false	true
0	Asia	false	true		0	Asia	false	false
0.0100065	Asia	false	false		0	Asia	false	true
0	Asia	false	true		1.38602	Asia	false	false
0	Asia	false	true		0	Asia	false	false
0	Asia	false	true		2.32097	Asia	false	false
0.0901045	Asia	false	true		0.421602	Asia	false	false
0	Asia	false	true		1.04403	Asia	false	false
0.0599922	Asia	false	true		2.86615	Asia	false	false
0	Asia	false	true		2.40038	Asia	false	false
0	Asia	false	true		2.06915	Asia	false	false
0.320493	Asia	false	true		3.95806	Asia	false	true
0.741896	Asia	false	true		0.55985	Asia	false	false
0	Asia	false	true		2.62243	Asia	false	false
0	Asia	false	true		3.34599	Asia	false	false
0.0803523	Asia	false	true		3.28594	Asia	false	false
0	Asia	false	false		6.37813	Asia	false	false
0.872353	Asia	false	true		5.30571	Asia	false	false
1.67818	Asia	false	true		3.7027	Asia	false	false
0.0502418	Asia	false	true		13.9823	Asia	false	false
0	Asia	false	false		0.0300304	Asia	false	false
0	Asia	false	true		0.0100217	Asia	false	true
0.381658	Asia	false	false		13.8425	Asia	false	true
0	Asia	false	false		16.1642	Asia	false	false
0.200952	Asia	false	false		12.0143	Asia	false	false
0.271031	Asia	false	false		0.0803103	Asia	false	false
0.65252	Asia	false	false		14.4616	Asia	false	false
2.57451	Asia	false	false		14.3143	Asia	false	false
0.692985	Asia	false	false		0	Asia	false	true
0.0803543	Asia	false	false		0.0200949	Asia	false	true
0.169919	Asia	false	true		1.42253	Asia	false	true
0.059983	Asia	false	false		0.0100311	Asia	false	true
0.15081	Asia	false	false		0	Asia	false	true
0.159957	Asia	false	false		0.0201107	Asia	false	true
0	Asia	false	false		0.281169	Asia	false	true
0.0300536	Asia	false	false		0.0703917	Asia	false	true
2.63588	Asia	false	false		0.521917	Asia	false	true
2.59229	Asia	false	false		0.0803572	Asia	false	false
2.87374	Asia	false	false		0.0300257	Asia	false	false
2.26098	Asia	false	false		0	Asia	false	true
0.582616	Asia	false	false		0	Asia	false	true
5.30571	Asia	false	false		0.230946	Asia	false	true
3.7027	Asia	false	false		0.170818	Asia	false	true
2.23713	Asia	false	false		0.180625	Asia	false	true
0.0300304	Asia	false	false		0.0600693	Asia	false	true
0.0100217	Asia	false	true		0.211105	Asia	false	true
0.0300984	Asia	false	true		0.461486	Asia	false	true
0.351256	Asia	false	false		0.0903867	Asia	false	true
0.0402209	Asia	false	false		0.0400178	Asia	false	false
0	Asia	false	false		0	Asia	false	false
0.0903037	Asia	false	false		0	Asia	false	false
0	Asia	false	false		2.45009	South America	false	false
0.200869	Asia	false	false		25	South America	true	false
0	Asia	false	true		25	South America	true	false
0.0200949	Asia	false	true		25	South America	true	false
0.0300528	Asia	false	true		25	South America	true	false
0.0100311	Asia	false	true		0.420783	North America	false	false
0	Asia	false	true		25	North America	false	false
0.0201107	Asia	false	true		25	North America	false	false
0.0602504	Asia	false	true		8.60491	North America	false	false
0.0703917	Asia	false	true		1.00527	North America	false	false
0.0501847	Asia	false	true		7.24566	North America	false	false
0	Asia	false	false		9.70037	North America	false	false
0.0803572	Asia	false	false		0.180587	North America	false	false
0.0300257	Asia	false	false		16.6861	North America	false	false
0	Asia	false	true		22.3546	North America	false	false
0	Asia	false	true		12.1119	North America	false	false
0	Asia	false	true		15.2614	North America	false	false
0.170818	Asia	false	true		14.4729	North America	false	false
0.17059	Asia	false	true		25	North America	false	false
0.0600693	Asia	false	true		2.22255	North America	false	false
0.191	Asia	false	true		25	North America	false	false
0.461486	Asia	false	true		25	North America	false	false
0.0903867	Asia	false	true		4.54617	North America	false	false
0	Asia	false	false		0	North America	false	false
0	Asia	false	false		8.21434	North America	false	false
0	Asia	false	false		5.95467	North America	false	false
0.372152	Asia	false	false		10.5258	North America	false	false
0.0200082	Asia	false	false		10.726	North America	false	false
2.45009	South America	false	false		10.9676	North America	false	false
18.6354	South America	true	false		11.7055	North America	false	false
25	South America	true	false		2.37909	North America	false	false
25	South America	true	false		9.583	North America	false	false
25	South America	true	false		9.04061	North America	false	false
0.420783	North America	false	false		0.0200871	North America	false	false
0.350931	North America	false	false		0.682158	North America	false	false
0.611647	North America	false	false		0	North America	false	false
0.813343	North America	false	false		14.8407	North America	false	false
1.00527	North America	false	false		8.79431	North America	false	false
1.8542	North America	false	false		9.22467	North America	false	false
1.76858	North America	false	false		9.81853	North America	false	false
1.87402	North America	false	false		9.37273	North America	false	false
0.652309	North America	false	false		9.59236	North America	false	false
1.01187	North America	false	false		17.0809	North America	false	false
0.56119	North America	false	false		17.2766	North America	false	false
0.542276	North America	false	false		12.0962	North America	false	false
0	North America	false	false		7.70775	North America	false	false
0.0601956	North America	false	false		5.10397	North America	true	false
0.55246	North America	false	false		1.52461	North America	false	false
0.562759	North America	false	false		0.0200978	North America	false	false
0.040188	North America	false	false		1.76806	North America	false	false
0.492543	North America	false	false		2.61162	North America	false	false
0.18123	North America	false	false		9.4796	North America	false	false
0.170866	North America	false	false		5.61499	North America	false	false
0.261473	North America	false	false		20.2296	North America	false	false
0.191186	North America	false	false		8.17801	North America	false	false
0.271415	North America	false	false		8.3894	North America	false	false
0.15051	North America	false	false		7.39157	North America	false	false
0.481872	North America	false	false		5.11613	North America	false	false
0.180618	North America	false	false		0.0100335	North America	false	false
0	North America	false	false		1.08588	North America	false	false
0.521709	North America	false	false		3.86737	North America	false	false
0.30084	North America	false	false		3.85827	North America	false	false
0.120483	North America	false	false		21.5986	North America	true	false
0.180543	North America	false	false		6.35916	North America	true	false
0.200636	North America	false	false		10.795	North America	false	false
0.110347	North America	false	false		1.86506	North America	false	false
0.220711	North America	false	false		0.955049	North America	false	false
0.210767	North America	false	false		0	North America	false	false
0.291098	North America	false	false		0.180757	North America	false	false
1.00426	North America	false	false		0.573153	North America	false	false
0.722259	North America	false	false		0.341905	North America	false	false
0.0200871	North America	false	false		1.08385	North America	false	false
0.682158	North America	false	false		0.0803204	North America	false	false
0	North America	false	false		6.69787	North America	false	false
0.200742	North America	false	false		0.310557	North America	false	false
0.0100364	North America	false	false		21.1167	North America	false	false
0.893136	North America	false	false		3.39271	North America	false	false
0.601645	North America	false	false		0.813788	North America	false	false
0.29096	North America	false	false		6.96389	North America	false	false
0.260567	North America	false	false		2.69524	North America	false	false
0.621799	North America	false	false		1.15345	North America	false	false
0.611971	North America	false	false		1.7535	North America	false	false
0.461629	North America	false	false		0.391385	North America	false	false
0.440991	North America	false	false		11.7425	North America	false	false
0.962584	North America	true	false		2.12625	North America	false	false
1.52461	North America	false	false		3.15543	North America	false	false
0.811936	North America	true	false		4.83821	North America	true	false
0.43096	North America	false	false		3.94805	North America	false	false
0.150518	North America	false	false		7.9294	North America	false	false
0.321567	North America	false	false		25	North America	false	false
1.69539	North America	false	false		9.95192	North America	false	false
1.43374	North America	false	false		8.28125	North America	false	false
0.0701738	North America	false	false		8.06084	North America	false	false
0.130733	North America	false	false		8.95148	North America	false	false
0.140923	North America	false	false		0	North America	false	false
0.0200978	North America	false	false		18.9237	North America	false	false
0.0904679	North America	false	false		22.1247	North America	false	false
0.200996	North America	false	false		10.1705	North America	false	false
0.281846	North America	false	false		0.350767	North America	false	false
0.844324	North America	false	false		11.4052	North America	false	false
0.0703197	North America	false	false		10.7074	North America	false	false
1.13503	North America	false	false		10.21	North America	false	false
0.281394	North America	false	false		0	North America	false	false
0.140601	North America	false	false		8.79369	North America	false	false
0.201132	North America	false	false		15.954	North America	false	false
0.692506	North America	false	false		2.51575	North America	false	false
1.19585	North America	false	false		2.57954	North America	false	false
0.502248	North America	false	false		0.892863	North America	false	false
0.0603603	North America	false	false		2.66319	North America	false	false
0.170976	North America	false	false		7.88014	North America	false	false
1.12358	North America	false	false		6.77478	North America	false	false
0.0100335	North America	false	false		13.799	North America	false	false
1.06578	North America	false	false		6.67186	North America	false	false
1.12512	North America	false	false		15.1247	North America	false	false
0.160344	North America	false	false		2.59844	North America	false	false
0.321123	North America	true	false		3.63952	North America	false	false
0.482155	North America	true	false		3.73505	North America	true	false
0.271295	North America	false	false		4.35093	North America	false	false
0.42113	North America	false	false		6.0053	North America	false	false
0.732565	North America	false	false		1.49665	North America	false	false
0.360653	North America	false	false		1.24317	North America	false	false
0.48255	North America	false	false		7.15115	North America	false	false
0	North America	false	false		7.0137	North America	false	false
0.110462	North America	false	false		7.34069	North America	false	false
0.231274	North America	false	false		1.98594	North America	false	false
0.150613	North America	false	false		8.0226	North America	false	false
0.0100561	North America	false	false		4.12366	North America	false	false
1.06377	North America	false	false		1.90799	North America	false	false
0.0803204	North America	false	false		2.79173	North America	false	false
1.23452	North America	false	false		4.33316	North America	false	false
0.271424	North America	false	false		3.43948	North America	false	false
0.140822	North America	false	false		2.19377	North America	false	false
0.42108	North America	false	false		3.64788	North America	false	false
0.310557	North America	false	false		2.09737	North America	false	false
0.200689	North America	false	false		2.13628	North America	false	false
0.905471	North America	false	false		5.56126	North America	false	false
0.36154	North America	false	false		3.52102	North America	false	false
0.633715	North America	false	false		4.69451	North America	false	false
0.9436	North America	false	false		1.75405	North America	false	false
0.0602796	North America	false	false		0.150285	North America	false	false
1.40257	North America	false	false		14.1638	North America	false	false
0.742235	North America	false	false		3.36222	North America	false	false
0.351052	North America	false	false		3.40761	North America	false	false
0.45229	North America	false	false		13.1427	North America	false	false
0.421719	North America	false	false		3.06876	North America	false	false
0.841636	North America	false	false		13.9185	North America	false	false
0.85255	North America	false	false		1.00436	North America	false	false
0.431773	North America	false	false		2.20975	North America	false	false
1.45305	North America	false	false		2.46981	North America	false	false
0.651298	North America	false	false		1.37709	North America	false	false
0.381349	North America	false	false		14.9757	North America	false	false
0.200668	North America	false	false		3.62721	North America	false	false
2.12625	North America	false	false		2.8712	North America	false	false
0.601024	North America	false	false		14.2698	North America	false	false
2.10782	North America	true	false		12.8702	North America	false	false
3.94805	North America	false	false		13.3479	North America	false	false
0.802803	North America	false	false		15.3723	North America	false	false
0.972008	North America	false	false		0.782446	North America	false	false
0.842283	North America	true	false		19.0436	North America	false	false
0.965819	North America	true	false		24.3102	North America	false	false
3.79336	North America	false	false		10.8542	North America	false	false
0.501594	North America	false	false		23.6976	North America	false	false
0.962996	North America	false	false		7.88234	North America	false	false
0.6833	North America	false	false		18.8128	North America	false	false
0.311101	North America	false	false		11.012	North America	false	false
1.00364	North America	false	false		9.34171	North America	false	false
0.612367	North America	false	false		2.71008	North America	false	false
0.893946	North America	false	false		7.39426	North America	true	false
0.110367	North America	false	false		4.14048	North America	true	false
0	North America	false	false		0	North America	false	false
0.791772	North America	false	false		0.844988	North America	false	false
1.10438	North America	false	false		15.5578	North America	false	false
0.612967	North America	false	false		2.11745	North America	false	false
1.71938	North America	false	false		7.39405	North America	false	false
0.531343	North America	false	false		10.8421	North America	false	false
0.723652	North America	false	false		0.623334	North America	false	false
0.350767	North America	false	false		2.61374	North America	false	false
3.69736	North America	false	false		17.4098	North America	false	false
3.35228	North America	false	false		9.78297	North America	false	false
3.5204	North America	false	false		14.4908	North America	false	false
3.01923	North America	false	false		0.492264	North America	false	false
1.50485	North America	false	false		0.240514	North America	false	false
0.251572	North America	false	false		2.23339	North America	false	false
0.0802688	North America	false	false		9.99514	North America	false	false
0.671735	North America	false	false		1.64754	North America	false	false
0.421763	North America	false	false		25	North America	true	false
0.0401355	North America	false	false		1.35397	North America	false	false
0.451321	North America	false	false		1.09204	North America	false	false
0.732	North America	false	false		0.991558	North America	true	false
0.571764	North America	false	false		1.4147	North America	false	false
0	North America	false	false		9.81582	North America	false	false
0.0401883	North America	false	false		17.7227	North America	false	false
0.130385	North America	false	false		1.27468	North America	false	false
0.651467	North America	false	false		1.37535	North America	false	false
1.41521	North America	false	false		1.57463	North America	false	false
0.0703029	North America	false	false		17.8754	North America	false	false
1.19466	North America	false	false		18.2183	North America	false	false
0.0802574	North America	false	false		12.1219	North America	false	false
1.19348	North America	false	false		1.16539	North America	false	false
0.380812	North America	false	false		0.140594	North America	false	false
0.563	North America	false	false		0	North America	false	false
0.903251	North America	false	false		0.854027	North America	false	false
0.211303	North America	false	false		5.84994	North America	false	false
0.370851	North America	false	false		5.21041	North America	false	false
0.662475	North America	false	false		3.72322	North America	false	false
0.752251	North America	false	false		13.9196	North America	false	false
0.653269	North America	false	false		12.8653	North America	false	false
1.05687	North America	false	false		16.558	North America	false	false
0.311647	North America	false	false		8.50474	North America	false	false
0.371741	North America	false	false		1.98436	North America	false	false
0.33162	North America	false	false		13.441	North America	false	false
0.0801979	North America	false	false		13.0405	North America	false	false
0.681196	North America	false	false		21.6561	North America	false	false
0.31101	North America	false	false		2.81176	North America	false	false
0.21055	North America	false	false		12.5464	North America	false	false
0.160635	North America	true	false		1.71496	North America	false	false
0.69334	North America	false	false		0.764699	North America	false	false
3.9966	North America	false	false		16.8527	North America	false	false
0.632831	North America	false	false		1.87515	North America	true	false
0.942393	North America	false	false		16.8365	North America	false	false
1.32384	North America	false	false		14.6067	North America	false	false
1.40473	North America	false	false		11.0735	North America	true	false
1.26355	North America	false	false		11.3396	North America	true	false
1.35403	North America	false	false		12.6157	North America	false	false
0.0300848	North America	false	false		2.19722	North America	false	false
1.53509	North America	false	false		11.7655	North America	false	false
1.02426	North America	false	false		8.47989	North America	false	false
0.140492	North America	false	false		9.45829	North America	false	false
0.751808	North America	false	false		3.03168	North America	false	false
0.602498	North America	false	false		8.48174	North America	false	false
1.09535	North America	false	false		8.95197	North America	false	false
1.82429	North America	false	false		9.92167	North America	false	false
0.211154	North America	false	false		8.15502	North America	true	false
1.24339	North America	false	false		8.03272	North America	false	false
1.75301	North America	false	false		8.13219	North America	false	false
0.130274	North America	false	false		8.29359	North America	false	false
0.762647	North America	false	false		7.47102	North America	false	false
1.27374	North America	false	false		6.05029	North America	false	false
1.50304	North America	false	false		3.70078	North America	false	false
1.31402	North America	false	false		3.37041	North America	false	false
0.481486	North America	false	false		13.1101	North America	false	false
0.892058	North America	false	false		2.60663	North America	false	false
0.150285	North America	false	false		14.4043	North America	false	false
0.823142	North America	false	false		14.4127	North America	false	false
0.530861	North America	false	false		3.27039	North America	false	false
1.00365	North America	false	false		3.3856	North America	false	false
0.0200444	North America	false	false		14.8715	North America	false	false
1.4349	North America	false	false		2.33618	North America	false	false
0.93337	North America	false	false		1.58427	North America	true	false
2.11082	North America	false	false		0	North America	true	false
0.774795	North America	false	false		1.25224	North America	false	false
0.872415	North America	false	false		9.49265	North America	false	false
0.942858	North America	false	false		5.526	North America	false	false
0.47142	North America	false	false		5.75415	North America	false	false
0.712344	North America	false	false		16.8531	North America	false	false
1.16774	North America	false	false		5.97978	North America	false	false
1.15409	North America	false	false		6.21223	North America	false	false
1.39489	North America	false	false		8.25127	North America	false	false
1.66369	North America	false	false		8.88136	North America	false	false
0.652447	North America	false	false		10.3468	North America	false	false
0.310634	North America	false	false		12.6043	North America	false	false
0.531303	North America	false	false		12.1009	North America	false	false
0.0905858	North America	false	false		12.0324	North America	false	false
0.733189	North America	false	false		14.0875	North America	false	false
0.732116	North America	false	false		6.33999	North America	false	false
0.692181	North America	false	false		0.561841	North America	false	false
0.130398	North America	false	false		7.53036	North America	false	false
0.110378	North America	false	false		4.72649	North America	false	false
1.22538	North America	false	false		1.51642	North America	false	false
0.873431	North America	false	false		0.621609	North America	false	false
0.25127	North America	false	false		0	North America	false	false
0.0401461	North America	false	false		0.0300714	North America	false	false
0.200405	North America	false	false		0.0300682	North America	false	false
0.631925	North America	false	false		1.31443	North America	false	false
0.430656	North America	false	false		0.793452	North America	false	false
0.240856	North America	false	false		4.21086	North America	false	false
0.160828	North America	false	false		17.6755	North America	false	false
0.201043	North America	false	false		2.84836	North America	false	false
0.280561	North America	false	false		2.71094	North America	false	false
0.200552	North America	false	false		2.28706	North America	false	false
0.321919	North America	false	false		1.80529	North America	false	false
0.0401603	North America	false	false		1.14289	North America	false	false
0.571521	North America	false	false		1.1322	North America	false	false
0.130312	North America	false	false		3.59607	North America	false	false
0.140517	North America	false	false		0.811704	North America	false	false
0.210416	North America	false	false		9.03373	North America	false	false
0.0401561	North America	false	false		2.82735	North America	false	false
0.140381	North America	false	false		9.75125	North America	false	false
0.0702694	North America	false	false		21.0698	North America	false	false
0.0701428	North America	false	false		6.03537	North America	false	false
0.0902404	North America	false	false		7.61863	North America	false	false
0.782446	North America	false	false		16.2147	North America	false	false
0.570973	North America	false	false		0.821588	North America	true	false
0.761854	North America	false	false		8.48107	North America	false	false
0.672113	North America	false	false		6.63016	North America	false	false
0.620973	North America	false	false		20.21	North America	false	false
0.671907	North America	false	false		3.72693	North America	false	false
0.542302	North America	false	false		0	North America	false	false
0.762943	North America	false	false		20.3188	North America	false	false
0.482412	North America	false	false		2.60667	North America	false	false
0	North America	false	false		0	North America	false	false
1.99796	North America	false	false		2.3252	North America	false	false
0.120689	North America	false	false		1.43312	North America	false	false
0.491824	North America	false	false		0.841599	North America	false	false
0.462412	North America	true	false		1.18381	North America	true	false
0	North America	true	false		1.58394	North America	true	false
0.110572	North America	false	false		1.70603	North America	false	false
0.331036	North America	true	false		1.61279	North America	false	false
0.491206	North America	true	false		0	North America	false	false
0	North America	false	false		0.210463	North America	false	false
0.311845	North America	false	false		0.692445	North America	false	false
0.211113	North America	false	false		1.12238	North America	false	false
0.130462	North America	false	false		0	North America	false	false
0.981871	North America	false	false		17.9543	North America	false	false
0.572033	North America	false	false		0.521883	North America	false	false
0.593173	North America	false	false		22.6897	North America	false	false
0.100209	North America	false	false		14.145	North America	false	false
0.764051	North America	false	false		21.012	North America	false	false
0.0301218	North America	false	false		0.472655	North America	false	false
0.321339	North America	false	false		0.641721	North America	false	false
0.0903514	North America	false	false		23.4789	North America	false	false
0.492264	North America	false	false		0.621298	North America	false	false
0.050107	North America	false	false		24.4465	North America	false	false
2.23339	North America	false	false		1.51882	North America	false	false
2.88988	North America	false	false		18.0141	North America	false	false
1.31601	North America	false	false		21.6375	North America	false	false
5.78853	North America	true	false		0.601808	North America	false	false
0.320941	North America	false	false		0.842577	North America	false	false
0.901683	North America	false	false		1.00342	North America	false	false
0.160252	North America	true	false		1.74611	North America	false	false
0.0501664	North America	false	false		4.73775	North America	false	false
0.030079	North America	false	false		20.6031	North America	false	false
0.0400739	North America	false	false		9.25779	North America	false	false
0.0200737	North America	false	false		2.76761	North America	false	false
0.0401558	North America	false	false		0.170439	North America	false	false
0.0100292	North America	false	false		4.98303	North America	false	false
0.0401277	North America	false	false		0.613829	North America	false	false
0.180574	North America	false	false		0.372013	North America	false	false
0.0803194	North America	false	false		0.952315	North America	false	false
0.0602765	North America	false	false		2.4177	North America	false	false
0.140594	North America	false	false		2.24756	North America	false	false
0.0300692	North America	false	false		0.942388	North America	false	false
0	North America	false	false		2.97672	North America	false	false
0.26123	North America	false	false		2.4875	North America	false	false
0.180618	North America	false	false		3.45124	North America	false	false
0.390779	North America	false	false		0.42133	North America	false	false
0.54187	North America	false	false		1.2539	North America	false	false
0.523161	North America	false	false		0.381345	North America	false	true
0.431381	North America	false	false		0.752551	North America	false	true
0.522064	North America	false	false		0.91158	North America	false	true
0.350583	North America	false	false		0.431797	North America	false	false
3.66625	North America	false	false		0.211182	North America	false	false
0.631373	North America	false	false		0	North America	false	false
0.12031	North America	false	false		0	North America	false	false
0.0502205	North America	false	false		0.0601881	North America	false	false
0.270918	North America	false	false		0.712071	North America	false	false
0.25039	North America	false	false		1.12173	North America	false	false
0.0601843	North America	false	false		0.762318	North America	false	false
0.130537	North America	false	false		2.50768	North America	false	false
0.382093	North America	false	false		0.673178	North America	false	false
1.76335	North America	false	false		7.33357	North America	false	false
0.0300868	North America	false	false		1.74255	North America	false	false
0.0801588	North America	false	false		1.86159	North America	false	false
0.764699	North America	false	false		18.2265	North America	true	false
0.981786	North America	false	false		0.180613	North America	false	false
1.12678	North America	false	false		7.04257	North America	false	false
0.0702751	North America	false	false		13.9365	North America	false	false
0	North America	false	false		3.57446	North America	false	false
0.110428	North America	true	false		6.34481	North America	false	false
0.240618	North America	false	false		20.1128	North America	true	false
0.291023	North America	false	false		25	North America	true	false
0.180648	North America	false	false		11.0345	North America	true	false
0.0802202	North America	true	false		15.3686	North America	true	false
0.0602098	North America	true	false		4.8792	North America	false	false
0.21042	North America	true	false		18.3484	North America	false	false
0.180324	North America	true	false		10.9137	North America	false	false
0.14024	North America	true	false		13.3713	North America	false	false
0.0200643	North America	true	false		5.98641	North America	false	false
0.100191	North America	false	false		11.3884	North America	false	false
0.030068	North America	false	false		0.30089	North America	false	false
0.200665	North America	false	false		0.100227	North America	false	false
0.120466	North America	false	false		3.55792	North America	false	false
0.0300637	North America	true	false		2.20049	North America	false	false
0.0401039	North America	true	false		2.21449	North America	false	false
1.56319	North America	false	false		2.40831	North America	false	false
0.772536	North America	false	false		2.35483	North America	false	false
0.0501781	North America	false	false		2.32409	North America	false	false
0.110505	North America	false	false		2.2557	North America	false	false
0.703983	North America	false	false		8.9163	North America	false	false
0.460916	North America	false	false		3.59823	North America	false	false
0.0701572	North America	false	false		1.33762	North America	false	false
1.2146	North America	false	false		1.3544	North America	false	false
0.853287	North America	false	false		0.542806	North America	false	false
0.764718	North America	false	false		0	North America	false	false
0.351639	North America	false	false		0.0400947	North America	false	false
0.421671	North America	false	false		0	North America	false	true
0.0904882	North America	true	false		0	North America	false	false
1.67512	North America	true	false		0	North America	false	true
1.66261	North America	false	false		0	North America	false	true
1.45573	North America	false	false		0.27073	North America	false	false
1.47418	North America	false	false		2.86605	North America	false	false
0.510754	North America	false	false		1.4973	North America	false	false
0.74249	North America	false	false		0.601745	North America	false	false
0.310828	North America	false	false		1.35523	North America	false	false
0.120656	North America	false	false		0.953832	North America	false	false
1.52444	North America	false	false		1.4938	North America	false	false
1.49461	North America	false	false		1.14423	North America	false	false
1.35206	North America	false	false		3.10747	North America	false	false
0.511299	North America	false	false		6.5932	North America	false	false
1.18278	North America	false	false		10.6877	North America	false	false
0.220345	North America	false	false		0.0902088	North America	false	false
1.56498	North America	false	false		18.0894	North America	false	false
0.570939	North America	false	false		3.62757	North America	false	false
0.882227	North America	false	false		1.05244	North America	false	false
0.210551	North America	false	false		22.4217	North America	false	false
1.58427	North America	true	false		0.432568	North America	false	false
0	North America	true	false		0.15091	North America	false	false
0.0901606	North America	false	false		0.0100251	North America	false	false
0.452001	North America	false	false		10.8989	North America	false	false
0.190515	North America	false	false		18.8456	North America	false	false
0.420837	North America	false	false		2.32352	North America	false	false
0.521329	North America	false	false		13.6501	North America	false	false
0.150365	North America	false	false		5.63102	North America	false	false
0.351299	North America	true	false		5.19203	North America	false	false
1.33466	North America	true	false		6.10158	North America	false	false
0.30099	North America	true	false		1.84531	North America	false	false
1.395	North America	false	false		0.32123	North America	false	false
1.4046	North America	false	false		0.030104	North America	false	false
0.351103	North America	false	false		0.0502603	North America	false	false
0.220639	North America	false	false		0.460881	North America	false	false
0.160394	North America	false	false		2.42246	North America	true	false
0.652451	North America	false	false		2.81369	North America	true	false
1.11182	North America	false	false		9.20022	North America	false	false
1.28253	North America	false	false		8.95203	North America	false	false
0.320824	North America	false	false		11.3665	North America	false	false
1.65397	North America	false	false		2.4694	North America	false	false
0.080206	North America	false	false		5.03431	North America	false	false
1.03364	North America	false	false		1.68518	North America	false	false
1.57403	North America	false	false		4.00158	North America	false	false
1.37241	North America	false	false		0.842058	North America	false	false
1.4858	North America	false	false		2.62899	North America	false	false
0.461492	North America	false	false		2.25702	North America	false	false
0.300811	North America	false	false		1.15433	North America	false	false
1.18303	North America	false	false		6.94834	North America	false	false
1.00306	North America	false	false		6.61058	North America	false	false
0.652204	North America	false	false		2.67846	North America	false	false
0.0601984	North America	false	false		0.0501845	North America	false	true
0.341314	North America	true	false		0	North America	false	true
0.672656	North America	false	false		0	North America	false	true
0.0801443	North America	false	false		1.61468	North America	false	false
0.210332	North America	false	false		4.01688	North America	false	false
0.541374	North America	false	false		4.0378	North America	false	false
0.360991	North America	false	false		13.4138	North America	false	false
0.0200545	North America	false	false		7.77319	North America	false	false
0.561841	North America	false	false		0.020077	North America	false	false
0.501099	North America	false	false		0.873221	North America	true	false
0.672492	North America	false	false		5.44124	North America	false	false
0.69218	North America	true	false		2.90164	North America	false	false
0.693326	North America	false	false		4.71626	North America	false	false
0.612124	North America	false	false		10.3293	North America	false	false
3.23751	North America	false	false		3.49016	North America	true	false
0.481301	North America	false	false		2.46024	North America	true	false
0.663738	North America	false	false		3.44207	North America	true	false
1.51642	North America	false	false		6.69471	North America	false	false
0.190423	North America	false	false		9.06192	North America	false	false
0.120483	North America	false	false		8.89345	North America	false	false
0.961727	North America	false	false		8.38969	North America	false	false
1.07217	North America	false	false		11.3178	North America	false	false
0.773841	North America	false	false		10.9256	North America	false	false
1.07306	North America	false	false		9.07513	North America	false	false
0.731483	North America	false	false		13.0911	North America	false	false
0.56122	North America	false	false		8.96839	North America	false	false
1.05421	North America	false	false		8.3995	North America	false	false
0.621609	North America	false	false		0.341265	North America	false	false
0.571089	North America	false	false		0.42069	North America	false	false
0	North America	false	false		0.0300887	Asia	false	true
0.0300714	North America	false	false		0.0300619	Asia	false	true
0.0200455	North America	false	false		0.0999008	Asia	false	true
0.341152	North America	false	false		0	Asia	false	false
0.421363	North America	false	false		0.409833	Asia	false	true
0.0603655	North America	false	false		0.0700289	Asia	false	false
0.110368	North America	false	false		0.0400294	Asia	false	false
0.190827	North America	false	false		0	Asia	false	false
0.0602518	North America	false	false		0	Asia	false	true
0.311467	North America	false	false		0.050182	Asia	false	false
0.110562	North America	false	false		0.0799603	Asia	false	true
0.0502634	North America	false	false		0.160008	Asia	false	true
1.39409	North America	false	false		0.090155	Asia	false	true
1.16472	North America	false	false		0.070229	Asia	false	true
0.411283	North America	false	false		0	Asia	false	false
0.110326	North America	false	false		0	Asia	false	false
1.14289	North America	false	false		0	Asia	false	false
1.1322	North America	false	false		0	Asia	false	false
3.59607	North America	false	false		0.0500277	Asia	false	true
0.893058	North America	false	false		0.020025	Asia	false	false
0.811704	North America	false	false		0.130152	Asia	false	false
0.200588	North America	false	false		0	Asia	false	false
0.0301118	North America	false	false		0	Asia	false	false
0.0400935	North America	false	false		0.431206	Asia	false	false
0.602095	North America	false	false		0	Asia	false	false
0.591249	North America	false	false		0.0200862	Asia	false	false
0.130654	North America	false	false		0.0400516	Asia	false	false
0.360776	North America	false	false		0.06006	Asia	false	true
0.431099	North America	false	false		0	Asia	false	true
0.381135	North America	false	false		0.130292	Asia	false	true
0.200376	North America	false	false		0.0100284	Asia	false	true
0.200705	North America	false	false		0.0400381	Asia	false	true
0.250756	North America	false	false		0	Asia	false	false
0.341286	North America	false	false		0	Asia	false	false
0.421085	North America	false	false		0	Asia	false	true
0.38154	North America	false	false		0.0200739	Asia	false	false
0.862409	North America	false	false		0.0300337	Asia	false	false
0.431667	North America	false	false		1.16889	Asia	false	false
0.491738	North America	false	false		0	Asia	false	true
0.291863	North America	false	false		0.0300717	Asia	false	false
0.311507	North America	false	false		0.161056	Asia	false	false
0.251076	North America	false	false		0.0502656	Asia	false	true
0.020048	North America	false	false		0.100468	Asia	false	true
0.180792	North America	false	false		0.971712	Asia	false	true
0.763301	North America	false	false		0	Asia	false	true
0.933625	North America	false	false		0	Asia	false	true
0.651544	North America	false	false		0.0400127	Asia	false	true
0.611567	North America	false	false		0	Asia	false	true
0.461131	North America	false	false		0.210083	Asia	false	true
0.0903369	North America	false	false		0.160162	Asia	false	true
0.873028	North America	false	false		0	Asia	false	true
1.77537	North America	false	false		0.0200949	Asia	false	true
0.682522	North America	false	false		0	Asia	false	false
0.541036	North America	false	false		0	Asia	false	false
0.631648	North America	false	false		0	Asia	false	false
0.501223	North America	false	false		0.723674	Asia	false	false
0.581773	North America	false	false		1.25693	Asia	false	false
0.1504	North America	false	false		0	Asia	false	false
0.692786	North America	false	false		0	Asia	false	false
0	North America	false	false		0	Asia	false	false
0.53267	North America	false	false		0	Asia	false	false
0.300913	North America	false	false		0.231086	Asia	false	false
0.0400774	North America	true	false		0.0400855	Asia	false	false
0.0802734	North America	false	false		1.28728	Asia	false	false
1.20205	North America	false	false		1.28746	Asia	false	false
0.0200376	North America	false	false		1.31646	Asia	false	false
1.57397	North America	false	false		0.0100581	Asia	false	false
1.09461	North America	false	false		1.35404	Asia	false	false
0.170389	North America	false	false		1.07192	Asia	false	false
0.744775	North America	false	false		0.0902778	Asia	false	false
0.230703	North America	false	false		0.340787	Asia	false	false
1.21238	North America	false	false		0.0800685	Asia	false	false
0.0601128	North America	false	false		0.0301124	Asia	false	false
0	North America	false	false		2.95723	Asia	false	false
1.06312	North America	false	false		2.96706	Asia	false	false
0.0100256	North America	false	false		0	Asia	false	false
0	North America	false	false		0.632049	Asia	false	false
0.43096	North America	false	false		0.632264	Asia	false	false
0.6013	North America	false	false		1.28465	Asia	false	false
0.180342	North America	false	false		1.23454	Asia	false	false
0.311002	North America	true	false		1.02382	Asia	false	false
0.711771	North America	true	false		0.572147	Asia	false	false
0.150531	North America	false	false		0.0602103	Asia	false	false
0.120206	North America	false	false		0	Asia	false	false
0.140381	North America	false	false		0.0501466	Asia	false	false
0	North America	false	false		0	Asia	false	false
0.0901986	North America	false	false		0	Asia	false	false
0.0401424	North America	false	false		0	Asia	false	false
0.290619	North America	false	false		0	Asia	false	false
0.441486	North America	false	false		0	Asia	false	false
0	North America	false	false		0	Asia	false	false
0.421341	North America	false	false		0	Asia	false	false
0.682462	North America	false	false		0	Asia	false	false
0.862816	North America	false	false		0.311647	Asia	false	false
0.170614	North America	false	false		0.191185	Asia	false	false
0.884823	North America	false	false		0.280766	Asia	false	false
0.883795	North America	false	false		0.080124	Asia	false	false
0.654187	North America	false	false		0	Asia	false	false
1.0965	North America	false	false		0	Asia	false	false
0.631198	North America	false	false		1.01606	Asia	false	false
0.130362	North America	false	false		0	Asia	false	false
0.0100252	North America	false	false		1.26736	Asia	false	false
0.331241	North America	false	false		0.150771	Europe	true	false
0.321288	North America	false	false		0	Europe	true	false
0.432429	North America	false	false		0.521888	Europe	true	false
0.330889	North America	false	false		1.7452	Europe	true	false
1.87485	North America	false	false		3.93814	Europe	true	false
0.370775	North America	false	false		3.62217	Europe	true	false
1.53469	North America	false	false		5.82286	Europe	true	false
0.150882	North America	false	false		2.66351	Europe	true	false
1.07276	North America	false	false		2.43983	Europe	true	false
0.0402451	North America	false	false		4.90114	Europe	true	false
0.240428	North America	false	false		0.0200591	Europe	true	false
0.320908	North America	false	false		5.24716	Europe	true	false
0.601808	North America	false	false		5.19143	Europe	true	false
0.842577	North America	false	false		0	Europe	false	false
0.331124	North America	false	false		0.0200632	Europe	false	false
0.772679	North America	false	false		0	Europe	false	false
1.00164	North America	false	false		0.0301618	Europe	false	false
0.620983	North America	false	false		3.43406	Europe	true	false
4.36844	North America	false	false		1.86279	Europe	true	false
0.671862	North America	false	false		1.55246	Europe	true	false
0.280929	North America	false	false		1.34198	Europe	true	false
0.170439	North America	false	false		2.26135	South America	false	true
1.55777	North America	false	false		0	South America	false	true
0.924155	North America	false	false		0	South America	false	true
1.1254	North America	false	false		0	South America	false	true
0.171069	North America	false	false		1.45441	South America	false	true
1.71519	North America	true	false		0.0200937	South America	false	true
0.372013	North America	false	false		2.09689	South America	false	true
0.661611	North America	false	false		0.210568	Africa	false	false
2.4177	North America	false	false		0.14001	Africa	false	false
2.24756	North America	false	false		0	Africa	false	false
0.48186	North America	false	false		0.00998961	Africa	false	false
0.804465	North America	false	false		0.0299423	Africa	false	false
0.441118	North America	false	false		0.0200206	Africa	false	false
0.0400907	North America	false	false		0	Africa	false	false
0.381149	North America	false	false		0.0200526	Africa	false	false
1.1939	North America	false	false		0.010008	Africa	false	false
0.42133	North America	false	false		0	Africa	false	false
0.130405	North America	false	false		0.460201	Africa	false	false
0.050177	North America	false	true		0.0599945	Africa	false	false
0.10034	North America	false	true		0.201178	Africa	false	false
0.34059	North America	false	true		0.873654	Africa	false	false
0.180753	North America	false	false		0.630798	Africa	false	false
0.211182	North America	false	false		1.34565	Africa	false	false
0	North America	false	false		0.470319	Africa	false	false
0	North America	false	false		0.159761	Africa	false	false
0.0601881	North America	false	false		0.320104	Africa	false	false
0.712071	North America	false	false		0.520428	Africa	false	false
0.731127	North America	false	false		0.0199611	Africa	false	false
0.702134	North America	false	false		0.0499043	Africa	false	false
0	North America	false	false		0.149791	Africa	false	false
0.542563	North America	false	false		25	Africa	false	false
0.612926	North America	false	false		25	Africa	false	false
0.100515	North America	false	false		25	Africa	false	false
0.732202	North America	false	false		0.17025	Africa	false	false
0.130242	North America	false	false		0	Europe	false	true
0.470689	North America	false	false		0	Europe	false	true
0.694326	North America	false	false		0	Europe	false	false
0.130586	North America	true	false		0	Europe	false	false
0.180613	North America	false	false		0	Europe	false	true
0.671201	North America	false	false		0.96154	Europe	false	false
0.0501991	North America	false	false		0.641996	Europe	false	false
0.0802492	North America	false	false		0.0600154	Europe	false	false
0.983906	North America	false	false		0	Europe	false	false
0.542068	North America	false	false		0	Europe	false	false
0.834264	North America	true	false		2.69905	Europe	false	false
0.523309	North America	true	false		0	Europe	false	false
0.0602886	North America	false	false		0	Europe	false	false
0.832326	North America	false	false		4.38248	Europe	true	false
1.43411	North America	true	false		0	Europe	true	false
1.50449	North America	true	false		8.13336	Europe	true	false
1.33247	North America	false	false		8.49825	Europe	true	false
0.140598	North America	false	false		7.4804	Europe	true	false
1.24468	North America	false	false		7.3284	Europe	true	false
1.17323	North America	false	false		8.21741	Europe	true	false
0.661705	North America	false	false		2.64622	Europe	true	false
1.2921	North America	false	false		2.37616	Europe	true	false
0.30089	North America	false	false		0.6629	Europe	true	false
0.100227	North America	false	false		0.150286	Europe	false	false
0.653347	North America	false	false		0.0199845	Europe	false	false
0.271304	North America	false	false		0	Europe	false	false
0.881797	North America	false	false		0	Europe	false	false
2.40831	North America	false	false		0.0701215	Europe	false	false
2.35483	North America	false	false		0	Europe	false	false
0.781379	North America	false	false		0.199904	Europe	false	false
2.2557	North America	false	false		4.23228	Europe	false	false
1.57469	North America	false	false		4.6596	Europe	false	false
0.964968	North America	false	false		3.58321	Europe	false	false
0.794535	North America	false	false		3.61563	Europe	false	false
1.10359	North America	false	false		2.91543	Europe	false	true
0.542806	North America	false	false		2.21559	Europe	false	false
0	North America	false	false		1.4931	Europe	false	false
0.0400947	North America	false	false		1.95498	Europe	false	false
0	North America	false	true		14.0837	Europe	false	false
0	North America	false	false		6.37737	Europe	true	false
0	North America	false	true		6.59351	Europe	true	false
0	North America	false	true		5.56869	Europe	true	false
0.27073	North America	false	false		14.6752	Europe	true	false
0.392222	North America	false	false		6.42644	Europe	true	false
0.140681	North America	false	false		13.3276	Europe	true	false
0.601745	North America	false	false		18.8594	Europe	true	false
0.0702716	North America	false	false		13.3836	Europe	true	false
0.953832	North America	false	false		15.3837	Europe	true	false
1.23314	North America	false	false		12.6074	Europe	true	false
0.350984	North America	false	false		13.2888	Europe	true	false
0.47147	North America	false	false		14.993	Europe	true	false
1.14423	North America	false	false		19.3435	Europe	true	false
0.621495	North America	false	false		1.53951	Europe	false	false
0.0400637	North America	false	false		2.18469	Europe	false	true
0.200669	North America	false	false		6.29466	Europe	false	true
1.20511	North America	false	false		0.0499924	Europe	false	false
0.532852	North America	false	false		1.90455	Europe	false	false
0.0100353	North America	false	false		0.680471	Europe	false	false
0.0902088	North America	false	false		0	Europe	true	false
0.491663	North America	false	false		1.63278	Europe	true	true
0.472283	North America	false	false		11.1272	Europe	true	false
1.05244	North America	false	false		11.1529	Europe	true	true
0.421198	North America	false	false		10.6664	Europe	true	false
0.0401659	North America	false	false		9.56457	Europe	true	false
0.360664	North America	false	false		9.60858	Europe	true	false
0.432568	North America	false	false		0	Europe	true	false
0.0905462	North America	false	false		1.28244	Europe	false	false
0.0100251	North America	false	false		7.56779	Europe	true	false
0.691835	North America	false	false		15.6921	Europe	true	false
0.742349	North America	false	false		19.7694	Europe	true	false
0.623638	North America	false	false		5.37869	Europe	true	false
1.86706	North America	false	false		5.74173	Europe	true	false
0.0501939	North America	false	false		4.04912	Europe	true	false
0.0602607	North America	false	false		4.14022	Europe	true	false
0.0903288	North America	false	false		0.250598	Europe	true	false
1.65476	North America	false	false		0.230204	Europe	true	false
0.32123	North America	false	false		0	Europe	false	false
0.030104	North America	false	false		0	Europe	false	false
0.0502603	North America	false	false		0	Europe	false	false
0.240459	North America	false	false		0	Europe	false	false
1.55804	North America	true	false		0.19113	Europe	false	false
0.401926	North America	true	false		1.05295	Europe	false	false
0.861937	North America	false	false		1.66572	Europe	false	false
0.832989	North America	false	false		1.57629	Europe	false	false
0.100245	North America	false	false		0.0602795	Europe	false	false
0.0702715	North America	false	false		2.01827	Europe	false	false
0.0803979	North America	false	false		0	Europe	false	false
0.0300927	North America	false	false		0.522379	Europe	true	false
0.0702031	North America	false	false		5.9932	Europe	true	false
0.080228	North America	false	false		6.86752	Europe	true	false
0.0802852	North America	false	false		8.80036	Europe	false	false
0.533191	North America	false	false		6.07546	Europe	false	false
1.02204	North America	false	false		0.35206	Europe	false	false
0.842058	North America	false	false		0	Europe	false	false
0.0804802	North America	false	false		0	Europe	false	false
0.461814	North America	false	false		0	Europe	false	false
0.28095	North America	false	false		0	Europe	false	false
0.220454	North America	false	false		5.92881	Europe	false	false
0.802734	North America	false	false		0	Europe	false	true
0.0300923	North America	false	false		0.0800295	Europe	false	true
0.230777	North America	false	false		0.0200215	Europe	false	true
0.421624	North America	false	false		0.261199	Asia	false	false
0.0802534	North America	false	false		0.489034	Asia	false	false
1.06399	North America	false	false		0	Asia	false	false
1.43378	North America	false	false		0.501091	Asia	false	false
0.0802526	North America	false	false		2.31385	Oceania	false	false
1.41449	North America	false	false		0	Oceania	false	false
0.482189	North America	false	false		0.02006	Oceania	false	false
0.0401355	North America	false	false		0.010019	Oceania	false	false
0.250615	North America	false	false		0.420668	Oceania	false	false
0.351295	North America	false	false		0.0300217	Oceania	false	false
0.0501845	North America	false	true		3.12452	Oceania	false	false
0	North America	false	true		2.68598	Oceania	false	false
0	North America	false	true		2.02539	Europe	true	false
0.33096	North America	false	false		0.0601642	Asia	false	false
1.85317	North America	false	false		0.200753	Asia	false	false
0.0100448	North America	false	false		0.109929	Asia	false	false
0.340847	North America	false	false		0.0501061	Asia	false	false
0.180657	North America	false	false		0.371015	Asia	false	false
0.281144	North America	false	false		0.902604	Asia	false	false
0.0703054	North America	false	false		3.5486	Asia	false	false
0	North America	true	false		2.28416	Asia	false	false
0.020077	North America	false	false		1.39967	Asia	false	false
0.190701	North America	true	false		0.17982	Asia	false	false
0.935477	North America	false	false		0.0299846	Asia	false	false
1.87748	North America	false	false		0	Asia	false	false
0.22073	North America	false	false		0.0500667	Asia	false	false
0.381029	North America	false	false		0.140036	Asia	false	false
0.452643	North America	true	false		0.0200308	Asia	false	false
1.25527	North America	true	false		0.0499958	Asia	false	false
3.44207	North America	true	false		0.139797	Asia	false	false
5.41192	North America	false	false		25	Asia	false	false
0.200711	North America	true	false		25	Asia	false	false
0.633556	North America	false	false		0.360823	Asia	false	false
3.09802	North America	false	false		1.93314	Asia	false	false
0.0401463	North America	false	false		0.641121	Asia	false	false
0.030118	North America	false	false		0.249928	Asia	false	false
0.240888	North America	false	false		0.489928	Asia	false	false
0.0904934	North America	false	false		0.759961	Asia	false	false
0.211118	North America	false	false		0.820067	Asia	false	false
0.0903669	North America	false	false		0.860171	Asia	false	false
0.722813	North America	false	false		0.930623	Asia	false	false
0.58229	North America	false	false		0.900958	Asia	false	false
0.230474	North America	false	false		0.660413	Asia	false	false
0.481118	North America	false	false		1.7171	Asia	false	false
0.341265	North America	false	false		1.72152	Asia	false	false
0.42069	North America	false	false		0.800369	Asia	false	false
0.0300887	Asia	false	true		0.269613	Asia	false	false
0.0300619	Asia	false	true		0.259821	Asia	false	false
0.0999008	Asia	false	true		0.310012	Asia	false	false
0	Asia	false	false		0.379294	Asia	false	false
0.179927	Asia	false	true		0.439228	Asia	false	false
0.210357	Asia	false	false		0.630478	Asia	false	false
0.0700289	Asia	false	false		0.430246	Asia	false	false
0	Asia	false	false		0.581421	Asia	false	false
0.0400294	Asia	false	false		1.27466	Asia	false	false
0	Asia	false	false		1.90573	Asia	false	false
0	Asia	false	true		3.70295	Asia	false	false
0	Asia	false	false		3.83326	Asia	false	false
0.0299851	Asia	false	true		3.53097	Asia	false	false
0.160008	Asia	false	true		2.50607	Asia	false	false
0.090155	Asia	false	true		2.59869	Asia	false	false
0.070229	Asia	false	true		1.50885	Asia	false	false
0	Asia	false	false		0.619721	Asia	false	false
0	Asia	false	false		0.580292	Asia	false	false
0	Asia	false	false		0.269563	Asia	false	false
0	Asia	false	false		0.0899031	Asia	false	false
0.0900932	Asia	false	false		0.029953	Asia	false	false
0.16983	Asia	false	false		0	Asia	false	false
0.0500277	Asia	false	true		0.099851	Asia	false	false
0.020025	Asia	false	false		0	Asia	false	false
0.130152	Asia	false	false		0.0300077	Asia	false	false
0	Asia	false	false		0.119908	Asia	false	false
0	Asia	false	false		0.0299909	Asia	false	false
0.210588	Asia	false	false		0	Asia	false	false
0	Asia	false	false		0.38037	Asia	false	false
0.0200862	Asia	false	false		0.0900321	Asia	false	false
0.0400516	Asia	false	false		0.0500501	Asia	false	false
0.06006	Asia	false	true		0.0600449	Asia	false	false
0	Asia	false	true		0	Asia	false	false
0.130292	Asia	false	true		0	Asia	false	false
0.0100284	Asia	false	true		0.0802539	Africa	false	false
0.0100095	Asia	false	true		0.0301373	Africa	true	false
0	Asia	false	false		1.14075	Africa	false	false
0	Asia	false	false		0.0201004	Africa	false	false
0	Asia	false	true		0.271054	Africa	false	false
0.0200739	Asia	false	false		2.31245	Africa	false	false
0.0300337	Asia	false	false		1.72934	Africa	true	false
1.10895	Asia	false	false		0.693241	Africa	false	false
0	Asia	false	true		0.12036	Africa	false	false
0	Asia	false	false		0.0301273	Africa	true	false
0.0301979	Asia	false	false		3.05391	Africa	false	false
0	Asia	false	true		3.72776	Africa	false	false
0.100468	Asia	false	true		0.894063	Africa	true	false
0.921623	Asia	false	true		0	Africa	false	false
0	Asia	false	true		0.0601343	Africa	false	false
0	Asia	false	true		0	Africa	false	false
0	Asia	false	true		0	Africa	false	false
0	Asia	false	true		0	Africa	false	false
0.10004	Asia	false	true		0.0100054	Africa	false	false
0.130132	Asia	false	true		0	Africa	false	false
0	Asia	false	true		0	Africa	false	false
0.0200949	Asia	false	true		0	Africa	false	false
0	Asia	false	false		0.0802676	Africa	false	false
1.23408	Asia	false	false		0.0501113	Africa	false	false
0.782527	Asia	false	false		0	Africa	false	false
0	Asia	false	false		3.38406	Africa	false	false
0	Asia	false	false		3.60026	Africa	false	false
0.723674	Asia	false	false		4.78413	Africa	true	false
1.20666	Asia	false	false		3.29608	Africa	false	false
0	Asia	false	false		3.75546	Africa	true	false
0	Asia	false	false		3.00716	Africa	true	false
0	Asia	false	false		8.24722	North America	false	false
0	Asia	false	false		25	North America	false	false
0.231086	Asia	false	false		1.95322	Africa	false	false
0.0400855	Asia	false	false		0.200577	Africa	false	false
5.1431	Asia	false	false		0.040107	Africa	false	false
1.28728	Asia	false	false		0.0500909	Africa	false	false
1.28746	Asia	false	false		1.51007	Africa	false	false
1.03508	Asia	false	false		0.0800896	Africa	false	false
0.0100581	Asia	false	false		1.20153	Africa	false	false
1.02304	Asia	false	false		0.40104	Africa	false	false
0.671197	Asia	false	false		0.601123	Africa	false	false
0.0902778	Asia	false	false		3.58941	Africa	true	false
0.340787	Asia	false	false		2.14248	Africa	false	false
0.0800685	Asia	false	false		4.36061	Europe	false	false
0.0301124	Asia	false	false		0.0301409	Europe	false	false
1.41341	Asia	false	false		0	Europe	false	false
1.42334	Asia	false	false		0.543311	Europe	false	false
0	Asia	false	false		0.0804119	Europe	false	false
0.632049	Asia	false	false		2.7937	Europe	true	false
0.632264	Asia	false	false		0.372367	Europe	false	false
1.22444	Asia	false	false		0.0801365	Europe	false	false
1.23454	Asia	false	false		0	Europe	false	false
1.02382	Asia	false	false		0	Europe	false	false
0.572147	Asia	false	false		0	Europe	false	false
0.0602103	Asia	false	false		0	Europe	false	false
0	Asia	false	false		0.0300556	Europe	false	false
0.0501466	Asia	false	false		0	Europe	true	false
0	Asia	false	false		0	Europe	false	false
0	Asia	false	false		1.40544	Europe	true	false
0	Asia	false	false		1.62453	Europe	true	false
0	Asia	false	false		5.31601	Europe	true	false
0	Asia	false	false		6.03125	Europe	true	false
0	Asia	false	false		5.14736	Europe	true	false
0	Asia	false	false		6.5437	Europe	true	false
0	Asia	false	false		7.52304	Europe	false	false
0.291541	Asia	false	false		0.0100596	Europe	false	false
0.191185	Asia	false	false		0.0702687	Europe	false	false
0.030082	Asia	false	false		0	Europe	true	false
0.060093	Asia	false	false		2.19927	Europe	false	false
0	Asia	false	false		0	Europe	false	false
0	Asia	false	false		0	Europe	false	false
1.01606	Asia	false	false		0	Europe	false	false
0	Asia	false	false		0	Europe	false	false
1.26736	Asia	false	false		0	Europe	false	false
0	Europe	true	false		0	Europe	false	false
0	Europe	true	false		0	Europe	false	false
0.19069	Europe	true	false		0.170784	Europe	false	false
1.23368	Europe	true	false		0.181103	Europe	false	false
0.891852	Europe	true	false		0	Europe	true	false
2.32783	Europe	true	false		0.140393	Europe	true	false
1.16258	Europe	true	false		0	Europe	false	false
0.450593	Europe	true	false		0	Europe	false	false
1.17475	Europe	true	false		0	Europe	false	false
2.43057	Europe	true	false		0.0200831	Europe	true	false
0.0200591	Europe	true	false		0	Europe	true	false
2.54839	Europe	true	false		2.23999	Europe	true	false
0.250557	Europe	true	false		1.91205	Europe	true	false
0	Europe	false	false		2.3944	Europe	true	false
0.0200632	Europe	false	false		2.89654	Europe	true	false
0	Europe	false	false		2.24372	Europe	true	false
0.0301618	Europe	false	false		1.04638	Europe	true	false
0.510605	Europe	true	false		1.02621	Europe	true	false
1.86279	Europe	true	false		0.793282	Europe	true	false
1.05166	Europe	true	false		2.44078	Europe	true	false
0.781151	Europe	true	false		0.411533	Europe	false	false
2.26135	South America	false	true		0.10054	Europe	false	false
0	South America	false	true		0.0703038	Europe	false	false
0	South America	false	true		0	Europe	false	false
0	South America	false	true		0.0502375	Europe	false	false
1.45441	South America	false	true		0.100297	Europe	false	false
0.0200937	South America	false	true		0.281088	Europe	false	false
2.09689	South America	false	true		0.0401824	Europe	false	false
0.130351	Africa	false	false		0.0502708	Europe	false	false
0.110014	Africa	false	false		0.0502388	Europe	false	false
0.0300151	Africa	false	false		0.0805166	Europe	false	false
0.0700048	Africa	false	false		0.0301164	Europe	false	false
0	Africa	false	false		0.0804701	Europe	false	false
0.00998961	Africa	false	false		0	Oceania	false	false
0.0299423	Africa	false	false		1.87507	Europe	false	false
0.0200206	Africa	false	false		2.44253	Europe	false	false
0	Africa	false	false		0	Europe	true	false
0.0200526	Africa	false	false		4.12371	Europe	false	false
0.010008	Africa	false	false		2.6498	Europe	true	false
0	Africa	false	false		2.0368	Europe	true	false
0.0600262	Africa	false	false		0.0400745	Europe	true	false
0.0599945	Africa	false	false		0.0502187	North America	false	false
0.201178	Africa	false	false		12.0013	North America	false	false
0.833487	Africa	false	false		0.331485	North America	false	false
0.630798	Africa	false	false		0.994317	North America	false	false
1.34565	Africa	false	false		0.442497	North America	false	false
0.470319	Africa	false	false		0.572076	North America	false	false
0.159761	Africa	false	false		2.23003	North America	false	false
0.0500163	Africa	false	false		0	North America	false	true
0.520428	Africa	false	false		0.501893	North America	false	true
0.179882	Africa	false	false		0.110204	North America	false	false
0.0199611	Africa	false	false		0.170696	North America	false	true
0.0499043	Africa	false	false		0.489538	North America	false	false
0.099861	Africa	false	false		0.589679	North America	false	false
0.499884	Africa	false	false		0.170492	Asia	false	false
0.150193	Africa	false	false		0.0902791	Asia	false	false
1.74209	Africa	false	false		0	Oceania	true	false
0.912908	Africa	false	false		0.080424	Oceania	true	false
2.45706	Africa	false	false		0.120644	Oceania	true	false
2.27515	Africa	false	false		0.381616	Europe	false	false
3.76166	Africa	false	false		0.0200468	Europe	false	false
3.86631	Africa	false	false		0	Europe	false	false
3.25154	Africa	false	false		0.0300606	Europe	false	false
6.0527	Africa	false	false		0	Europe	false	false
8.18952	Africa	false	false		0	Europe	false	false
7.24755	Africa	false	false		0.0401327	Oceania	true	false
7.7682	Africa	false	false		0.422009	Oceania	true	false
6.95836	Africa	false	false		0.692226	Oceania	true	false
7.38445	Africa	false	false		0.0602071	Oceania	true	false
7.85922	Africa	false	false		0.0804067	Oceania	true	false
7.17926	Africa	false	false		0.0904066	Oceania	true	false
8.28591	Africa	false	false		0.170597	Oceania	true	false
6.7041	Africa	false	false		0.812807	Oceania	false	false
4.9513	Africa	false	false		0.962783	Oceania	false	false
11.4374	Africa	false	false		5.15829	Oceania	true	false
11.4408	Africa	false	false		0.341396	Oceania	true	false
0.331402	Africa	false	false		6.04072	Oceania	true	false
0.0400992	Africa	false	false		6.5872	Oceania	true	false
0.0402243	Africa	false	false		0.140498	Oceania	true	false
10.4606	Africa	false	false		5.68963	Oceania	true	false
0.679605	Africa	false	false		5.13098	Oceania	true	false
0.758476	Africa	false	false		9.07625	Oceania	true	false
0.120177	Africa	false	false		10.6272	Oceania	true	false
0	Europe	false	true		10.4275	Oceania	true	false
0	Europe	false	true		10.9735	Oceania	true	false
0	Europe	false	true		10.7126	Oceania	true	false
0	Europe	false	false		2.21351	Oceania	true	false
0	Europe	false	false		1.4	Oceania	true	false
0	Europe	false	true		0.241023	Oceania	true	false
0.0200323	Europe	false	false		0.0601614	Oceania	true	false
0.0200626	Europe	false	false		0.0500763	Oceania	true	false
0.0600154	Europe	false	false		0.0201008	North America	false	false
0	Europe	false	false		0.0100202	North America	false	false
0	Europe	false	false		0	North America	false	false
0.519818	Europe	false	false		0	North America	false	false
0	Europe	false	false		3.8453	North America	false	false
0	Europe	false	false		3.36372	North America	false	false
0.530307	Europe	true	false		0	Asia	false	false
0	Europe	true	false		0	Asia	false	false
3.53043	Europe	true	false		0	North America	false	true
4.44027	Europe	true	false		0	North America	false	true
4.55265	Europe	true	false		0.0301662	North America	false	true
4.36116	Europe	true	false		0.0100277	North America	false	true
4.37956	Europe	true	false		0.0100387	North America	false	true
1.66394	Europe	true	false		0	North America	false	true
0.511341	Europe	true	false		0.0200626	North America	false	false
0.15066	Europe	true	false		0	North America	false	true
0.932058	Europe	true	false		0.0100556	North America	false	true
0.150286	Europe	false	false		0.130647	North America	false	true
0.0199845	Europe	false	false		0	North America	false	true
0	Europe	false	false		0.100435	North America	false	true
0	Europe	false	false		0	North America	false	true
0.0701215	Europe	false	false		0.0502221	North America	false	false
0	Europe	false	false		0	North America	false	false
0.0299856	Europe	false	false		0	North America	false	true
0.180958	Europe	false	false		0	North America	false	true
4.63952	Europe	false	false		0.210715	North America	false	true
1.7315	Europe	false	false		0.210714	North America	false	true
1.86289	Europe	false	false		0.261254	North America	false	true
2.91543	Europe	false	true		0.130404	North America	false	true
2.16546	Europe	false	false		0.390309	North America	false	true
1.46304	Europe	false	false		0.0903085	North America	false	true
0.812051	Europe	false	false		0	North America	false	true
1.05552	Europe	false	false		0.0803593	North America	false	true
0.040174	Europe	true	false		0	North America	false	true
0.0402041	Europe	true	false		0	North America	false	true
0.160826	Europe	true	false		0	North America	false	true
0.291704	Europe	true	false		0.181002	North America	false	true
0.451835	Europe	true	false		0.050244	North America	false	true
0.311301	Europe	true	false		0	North America	false	true
16.5685	Europe	true	false		0	Asia	false	true
10.536	Europe	true	false		0	Asia	false	true
13.4517	Europe	true	false		0	Asia	false	true
12.3177	Europe	true	false		0	Asia	false	true
13.1488	Europe	true	false		0	Asia	false	true
13.7628	Europe	true	false		0	Asia	false	true
15.751	Europe	true	false		0	Asia	false	true
1.53951	Europe	false	false		0.18074	Asia	false	true
2.06443	Europe	false	true		0	Asia	false	true
2.56176	Europe	false	true		0	Asia	false	true
0.0499924	Europe	false	false		0	Asia	false	true
0.561329	Europe	false	false		0.0100429	Asia	false	true
0.180124	Europe	false	false		0.0100104	Asia	false	true
0	Europe	true	false		0	Asia	false	true
1.63278	Europe	true	true		0	Asia	false	true
2.87417	Europe	true	false		0	Asia	false	true
3.19357	Europe	true	true		0.00997168	Asia	false	true
10.6664	Europe	true	false		0	Asia	false	true
9.56457	Europe	true	false		0	Asia	false	true
1.90154	Europe	true	false		0	Asia	false	true
0	Europe	true	false		0.562296	Asia	false	true
1.28244	Europe	false	false		0.100095	Asia	false	true
2.43238	Europe	true	false		0	Asia	false	true
0.140091	Europe	true	false		0	Asia	false	true
6.16153	Europe	true	false		0.0603408	Europe	true	true
3.85056	Europe	true	false		0	Europe	false	true
4.24351	Europe	true	false		0	Europe	false	true
4.04912	Europe	true	false		0	Europe	false	true
4.12012	Europe	true	false		0	Europe	false	false
0.23055	Europe	true	false		0.130149	Europe	false	false
0.230204	Europe	true	false		0.742025	Europe	false	false
0	Europe	false	false		0.0702915	Europe	false	false
0	Europe	false	false		1.66364	Europe	false	false
0	Europe	false	false		0.130098	Europe	false	false
0	Europe	false	false		0.0901781	Europe	false	false
0.19113	Europe	false	false		0.0200631	Europe	false	false
0.813595	Europe	false	false		1.66346	Europe	false	false
1.05295	Europe	false	false		3.70624	Europe	false	false
1.65569	Europe	false	false		0.0100447	Europe	false	false
0.86345	Europe	false	false		2.0218	Europe	false	false
0.0602795	Europe	false	false		1.69217	Europe	false	false
2.01827	Europe	false	false		2.16407	Europe	false	false
0	Europe	false	false		0.0401257	Europe	false	false
0.522379	Europe	true	false		0.330917	Europe	false	false
3.88158	Europe	true	false		4.23986	Europe	true	false
4.26701	Europe	true	false		8.59313	Europe	true	false
4.71167	Europe	false	false		5.35482	Europe	false	false
5.1632	Europe	false	false		4.32091	Europe	true	false
0.35206	Europe	false	false		3.01449	Europe	true	false
0	Europe	false	false		0.220531	Europe	true	false
0	Europe	false	false		0.0401061	Europe	false	false
0	Europe	false	false		3.9893	Europe	false	false
0	Europe	false	false		2.73533	Europe	false	false
2.9894	Europe	false	false		3.67838	Europe	false	false
0	Europe	false	true		1.35235	Europe	true	false
0	Europe	false	true		2.3844	Europe	false	false
0.0200215	Europe	false	true		0.0400569	Europe	false	false
0.261199	Asia	false	false		0.16067	Europe	true	false
0.489034	Asia	false	false		0.401046	Europe	false	false
0	Asia	false	false		0.0704227	Europe	false	false
0.491069	Asia	false	false		0.301888	Europe	true	false
0.341125	Oceania	false	false		0.0402113	Europe	true	false
0.230647	Oceania	false	false		0.0301495	Europe	false	false
0.370619	Oceania	false	false		0.0502949	Europe	false	false
0.0100033	Oceania	false	false		0	Europe	false	false
0.0500754	Oceania	false	false		0.0200423	Europe	false	false
0	Oceania	false	false		0.513045	Europe	false	false
0.02006	Oceania	false	false		4.55607	Europe	true	false
0.010019	Oceania	false	false		1.44608	Europe	true	false
0.420668	Oceania	false	false		25	Europe	true	false
0.0300217	Oceania	false	false		25	Europe	true	false
0.040066	Oceania	false	false		25	Europe	true	false
0.0300427	Oceania	false	false		25	Europe	true	false
0.140307	Oceania	false	false		25	Europe	true	false
0.120209	Oceania	false	false		25	Europe	true	false
0.160198	Oceania	false	false		25	Europe	true	false
0.590242	Oceania	false	false		25	Europe	true	false
0.240289	Oceania	false	false		25	Europe	true	false
0.130208	Oceania	false	false		24.2416	Europe	true	false
0.510707	Oceania	false	false		25	Europe	true	false
0.370273	Oceania	false	false		25	Europe	true	false
1.51795	Europe	false	false		11.1899	Europe	false	false
0.18048	Europe	true	false		0.200942	Europe	false	false
0.0903518	Europe	false	false		0.0904376	Europe	false	false
0.0902685	Europe	false	false		0.0602138	Europe	false	false
0.533708	Europe	false	false		0	Europe	false	false
1.79673	Asia	false	false		4.80763	Europe	false	false
1.99427	Asia	false	false		0.391882	Europe	false	false
1.93883	Asia	false	false		8.61329	Europe	false	false
1.50549	Asia	false	false		5.24221	Europe	false	false
1.52684	Asia	false	false		4.74754	Europe	true	false
0.8992	Asia	false	false		0.0502888	Europe	false	false
0.578504	Asia	false	false		0.0402156	Europe	false	false
0.219831	Asia	false	false		5.46866	Europe	false	false
2.68975	Asia	false	false		24.2722	Europe	false	false
4.18917	Asia	false	false		0	Europe	false	false
3.71993	Asia	false	false		0.100349	Europe	false	false
1.92314	Asia	false	false		2.81409	Europe	false	false
1.29826	Asia	false	false		6.38131	Europe	false	false
2.0941	Asia	false	false		6.18701	Europe	false	false
1.97425	Asia	false	false		0	Europe	true	false
2.95208	Asia	false	false		5.10116	Europe	false	false
2.86638	Asia	false	false		8.89177	Europe	false	false
1.44945	Asia	false	false		25	Europe	true	false
1.51932	Asia	false	false		25	Europe	true	false
1.40581	Asia	false	false		25	Europe	true	false
1.4259	Asia	false	false		25	Europe	true	false
2.59312	Asia	false	false		0	North America	false	false
1.76632	Asia	false	false		0	North America	false	false
2.20773	Asia	false	false		0	North America	false	true
1.70971	Asia	false	false		0	North America	false	false
0.669667	Asia	false	false		0	North America	false	false
1.14776	Asia	false	false		0.110128	North America	false	false
1.06981	Asia	false	false		0.0702079	North America	false	false
1.44609	Asia	false	false		0.120282	North America	false	false
1.98473	Asia	false	false		0.0602404	North America	false	false
1.74544	Asia	false	false		0.050242	North America	false	false
1.9947	Asia	false	false		0.0300829	North America	false	false
1.78601	Asia	false	false		0.0903409	North America	false	false
0.0601642	Asia	false	false		0.0902053	North America	false	false
0.200753	Asia	false	false		0.12048	North America	false	false
16.1503	Asia	false	false		0.0200345	North America	false	false
5.27957	Asia	false	false		0	North America	false	false
5.21042	Asia	false	false		0.140562	North America	false	false
5.19973	Asia	false	false		0	North America	false	true
0.109929	Asia	false	false		0	North America	false	false
0.0501061	Asia	false	false		25	Europe	false	false
0.371015	Asia	false	false		25	Europe	false	false
0.902604	Asia	false	false		25	Europe	false	false
0.0200371	Asia	false	false		25	Europe	false	false
0.060144	Asia	false	false		25	Europe	false	false
2.28416	Asia	false	false		25	Europe	false	false
1.39967	Asia	false	false		25	Europe	false	false
0.17982	Asia	false	false		25	Europe	false	false
0.0299846	Asia	false	false		25	Europe	false	false
0	Asia	false	false		25	Europe	false	false
0.0500667	Asia	false	false		25	Europe	false	false
0.140036	Asia	false	false		25	Europe	false	false
0.0200308	Asia	false	false		25	Europe	false	false
0.0499958	Asia	false	false		25	Europe	false	false
0.139797	Asia	false	false		25	Europe	false	false
0.219975	Asia	false	false		25	Europe	false	false
0.189654	Asia	false	false		25	Europe	false	false
0.419193	Asia	false	false		25	Europe	false	false
0.250024	Asia	false	false		25	Europe	false	false
0.100076	Asia	false	false		25	Europe	false	false
0.109947	Asia	false	false		25	Europe	false	false
0.0500274	Asia	false	false		25	Europe	false	false
0.0399155	Asia	false	false		25	Europe	false	false
0.189769	Asia	false	false		25	Europe	false	false
0.0400443	Asia	false	false		25	Europe	false	false
0.0400373	Asia	false	false		25	Europe	false	false
0.229595	Asia	false	false		25	Europe	false	false
0.150002	Asia	false	false		25	Europe	false	false
0.0799574	Asia	false	false		25	Europe	false	false
0.0899965	Asia	false	false		25	Europe	false	false
0.120207	Asia	false	false		25	Europe	false	false
0.11027	Asia	false	false		25	Europe	false	false
0.350878	Asia	false	false		25	Europe	false	false
1.48769	Asia	false	false		25	Europe	false	false
3.39369	Asia	false	false		25	Europe	false	false
2.84177	Asia	false	false		25	Europe	false	false
2.93906	Asia	false	false		25	Europe	false	false
3.21302	Asia	false	false		25	Europe	false	false
3.21567	Asia	false	false		25	Europe	false	false
3.02271	Asia	false	false		25	Europe	false	false
3.09401	Asia	false	false		25	Europe	false	false
3.20341	Asia	false	false		25	Europe	false	false
2.11161	Asia	false	false		25	Europe	false	false
1.92357	Asia	false	false		25	Europe	false	false
1.13867	Asia	false	false		25	Europe	false	false
4.18313	Asia	false	false		25	Europe	false	false
3.76165	Asia	false	false		25	Europe	false	false
2.68503	Asia	false	false		25	Europe	false	false
2.70503	Asia	false	false		25	Europe	false	false
2.39625	Asia	false	false		25	Europe	false	false
2.03681	Asia	false	false		25	Europe	false	false
1.78689	Asia	false	false		25	Europe	false	false
1.30918	Asia	false	false		6.35349	Europe	false	false
1.56674	Asia	false	false		25	Europe	false	false
1.68958	Asia	false	false		25	Europe	false	false
1.37792	Asia	false	false		25	Europe	false	false
1.45779	Asia	false	false		25	Europe	false	false
1.44035	Asia	false	false		25	Europe	false	false
1.85696	Asia	false	false		25	Europe	false	false
2.54526	Asia	false	false		25	Europe	false	false
3.02465	Asia	false	false		0.562033	Europe	false	false
3.12511	Asia	false	false		0.733167	Europe	false	false
1.51063	Asia	false	false		0.642265	Europe	false	false
1.30753	Asia	false	false		1.44458	Europe	false	false
1.27038	Asia	false	false		25	Europe	false	false
0.900363	Asia	false	false		25	Europe	false	false
0.839972	Asia	false	false		25	Europe	false	false
1.08954	Asia	false	false		25	Europe	false	false
0.779614	Asia	false	false		25	Europe	false	false
0.329788	Asia	false	false		25	Europe	false	false
0.360019	Asia	false	false		25	Europe	false	false
0.379355	Asia	false	false		25	Europe	false	false
0.379297	Asia	false	false		25	Europe	false	false
0.620244	Asia	false	false		25	Europe	false	false
0.680289	Asia	false	false		25	Europe	false	false
0.748493	Asia	false	false		25	Europe	false	false
0.0100009	Asia	false	false		25	Europe	false	false
0.569784	Asia	false	false		25	Europe	false	false
2.05775	Asia	false	false		25	Europe	false	false
0.230526	Asia	false	false		25	Europe	false	false
0.319362	Asia	false	false		25	Europe	false	false
0.179998	Asia	false	false		25	Europe	false	false
0.0800799	Asia	false	false		25	Europe	false	false
0.130179	Asia	false	false		25	Europe	false	false
0.210325	Asia	false	false		25	Europe	false	false
0.220357	Asia	false	false		25	Europe	false	false
0.220385	Asia	false	false		25	Europe	false	false
0.249928	Asia	false	false		25	Europe	false	false
0.489928	Asia	false	false		25	Europe	false	false
0.759961	Asia	false	false		25	Europe	false	false
0.820067	Asia	false	false		25	Europe	false	false
0.860171	Asia	false	false		25	Europe	false	false
0.930623	Asia	false	false		25	Europe	false	false
0.900958	Asia	false	false		25	Europe	false	false
0.660413	Asia	false	false		25	Europe	false	false
1.7171	Asia	false	false		25	Europe	false	false
1.72152	Asia	false	false		25	Europe	false	false
0.800369	Asia	false	false		25	Europe	false	false
0.269613	Asia	false	false		25	Europe	false	false
0.259821	Asia	false	false		25	Europe	false	false
0.310012	Asia	false	false		25	Europe	false	false
0.379294	Asia	false	false		25	Europe	false	false
0.439228	Asia	false	false		25	Europe	false	false
0.630478	Asia	false	false		25	Europe	false	false
0.430246	Asia	false	false		25	Europe	false	false
0.581421	Asia	false	false		25	Europe	false	false
1.27466	Asia	false	false		25	Europe	false	false
1.90573	Asia	false	false		25	Europe	false	false
3.70295	Asia	false	false		25	Europe	false	false
3.37287	Asia	false	false		25	Europe	false	false
3.42094	Asia	false	false		25	Europe	false	false
2.49609	Asia	false	false		25	Europe	false	false
2.59869	Asia	false	false		25	Europe	false	false
1.50885	Asia	false	false		25	Europe	false	false
0.619721	Asia	false	false		25	Europe	false	false
0.580292	Asia	false	false		25	Europe	false	false
0.269563	Asia	false	false		25	Europe	false	false
0.0899031	Asia	false	false		25	Europe	false	false
0.029953	Asia	false	false		25	Europe	false	false
0	Asia	false	false		25	Europe	false	false
0.099851	Asia	false	false		25	Europe	false	false
0	Asia	false	false		25	Europe	false	false
0.0300077	Asia	false	false		25	Europe	false	false
0.119908	Asia	false	false		25	Europe	false	false
0.0299909	Asia	false	false		25	Europe	false	false
0	Asia	false	false		25	Europe	false	false
0.38037	Asia	false	false		25	Europe	false	false
0.0900321	Asia	false	false		25	Europe	false	false
0.0500501	Asia	false	false		25	Europe	false	false
0.0600449	Asia	false	false		25	Europe	false	false
1.42728	Africa	false	false		25	Europe	false	false
1.58393	Africa	false	false		25	Europe	false	false
1.1493	Africa	false	false		25	Europe	false	false
0.858151	Africa	false	false		25	Europe	false	false
1.64387	Africa	false	false		25	Europe	false	false
1.45517	Africa	false	false		25	Europe	false	false
0.663206	Africa	false	false		25	Europe	false	false
0.551722	Africa	false	false		25	Europe	false	false
1.78811	unknown	false	false		25	Europe	false	false
0.950034	Africa	false	false		25	Europe	false	false
1.14053	Africa	false	false		25	Europe	false	false
0.861136	Africa	false	false		25	Europe	false	false
0	Asia	false	false		25	Europe	false	false
0	Asia	false	false		25	Europe	false	false
0.0802539	Africa	false	false		25	Europe	false	false
0	Africa	true	false		25	Europe	false	false
1.14075	Africa	false	false		25	Europe	false	false
2.54536	Africa	true	false		25	Europe	false	false
0.0201004	Africa	false	false		25	Europe	false	false
0.271054	Africa	false	false		25	Europe	false	false
2.31245	Africa	false	false		25	Europe	false	false
2.9336	Africa	false	false		25	Europe	false	false
1.68912	Africa	true	false		25	Europe	false	false
0.693241	Africa	false	false		25	Europe	false	false
0.12036	Africa	false	false		25	Europe	false	false
0.0100424	Africa	true	false		25	Europe	false	false
0.0901171	Africa	false	false		25	Europe	false	false
0.781661	Africa	false	false		25	Europe	false	false
0.0501833	Africa	true	false		25	Europe	false	false
0.894063	Africa	true	false		25	Europe	false	false
0	Africa	false	false		25	Europe	false	false
0.0601343	Africa	false	false		25	Europe	false	false
0.620794	Africa	false	false		25	Europe	false	false
0	Africa	false	false		25	Europe	false	false
0	Africa	false	false		25	Europe	false	false
0	Africa	false	false		25	Europe	false	false
0.0100054	Africa	false	false		25	Europe	false	false
0	Africa	false	false		25	Europe	false	false
0	Africa	false	false		25	Europe	true	false
0	Africa	false	false		25	Europe	true	false
0.0802676	Africa	false	false		25	Europe	true	false
0.0501113	Africa	false	false		25	Europe	true	false
0	Africa	false	false		25	Europe	true	false
0.431766	Africa	false	false		25	Europe	true	false
0.722023	Africa	false	false		25	Europe	true	false
4.78413	Africa	true	false		25	Europe	true	false
3.29608	Africa	false	false		25	Europe	false	false
2.17315	Africa	true	false		25	Europe	false	false
0.410127	Africa	true	false		25	Europe	false	false
3.00716	Africa	true	false		25	Europe	false	false
0.833984	North America	false	false		25	Europe	false	false
1.01867	North America	false	false		25	Europe	false	false
1.07838	North America	false	false		25	Europe	false	false
1.9085	North America	false	false		25	Europe	false	false
0.7015	North America	false	false		25	Europe	false	false
0.631254	North America	false	false		25	Europe	false	false
7.27457	North America	false	false		25	Europe	false	false
6.34271	North America	false	false		25	Europe	false	false
0.180642	North America	false	false		25	Europe	true	false
0.351467	North America	false	false		25	Europe	true	false
0.100595	North America	false	false		25	Europe	true	false
0.0301727	North America	false	false		25	Europe	true	false
1.4687	North America	false	false		25	Europe	true	false
1.91379	North America	false	false		25	Europe	true	false
2.08387	North America	false	false		25	Europe	true	false
0.0600065	North America	false	false		25	Europe	true	false
0	North America	false	false		25	Europe	true	false
3.57056	North America	false	false		25	Europe	true	false
3.50657	North America	false	false		25	Europe	true	false
3.61859	North America	false	false		25	Europe	true	false
4.16418	North America	false	false		25	Europe	true	false
25	North America	false	false		25	Europe	true	false
0	Africa	false	false		25	Europe	true	false
2.09293	Africa	true	false		25	Europe	true	false
1.33368	Africa	false	false		25	Europe	true	false
0.812815	Africa	false	false		25	Europe	true	false
0.200577	Africa	false	false		25	Europe	true	false
0.040107	Africa	false	false		25	Europe	true	false
1.49442	Africa	false	false		25	Europe	true	false
1.70225	Africa	false	false		25	Europe	true	false
2.09081	Africa	false	false		25	Europe	true	false
0.0500909	Africa	false	false		25	Europe	true	false
1.51007	Africa	false	false		25	Europe	true	false
1.32291	Africa	false	false		25	Europe	true	false
1.7739	Africa	true	false		25	Europe	true	false
1.5835	Africa	false	false		25	Europe	true	false
0.0800896	Africa	false	false		25	Europe	true	false
1.20153	Africa	false	false		25	Europe	true	false
0.969976	Africa	false	false		25	Europe	true	false
0.40104	Africa	false	false		25	Europe	true	false
0.300495	Africa	false	false		25	Europe	true	false
0.500911	Africa	false	false		25	Europe	true	false
0.601123	Africa	false	false		25	Europe	true	false
3.45326	Africa	true	false		25	Europe	true	false
3.58941	Africa	true	false		25	Europe	true	false
3.0305	Africa	true	false		25	Europe	true	false
3.95244	Africa	true	false		25	Europe	true	false
0	Africa	false	false		25	Europe	true	false
0.0301793	Europe	false	false		25	Europe	true	false
0.663009	Europe	false	false		25	Europe	true	false
0.823953	Europe	false	false		25	Europe	true	false
1.32625	Europe	false	false		25	Europe	true	false
0.0200939	Europe	false	false		25	Europe	true	false
0	Europe	false	false		25	Europe	true	false
0.421545	Europe	true	false		25	Europe	true	false
0.211255	Europe	false	false		25	Europe	true	false
0.322058	Europe	false	false		25	Europe	true	false
1.20708	Europe	false	false		25	Europe	true	false
0	Europe	false	false		25	Europe	true	false
0.322274	Europe	false	false		25	Europe	true	false
0.0703403	Europe	false	false		25	Europe	true	false
0.0804119	Europe	false	false		25	Europe	true	false
0.160801	Europe	true	false		25	Europe	true	false
0.0402563	Europe	false	false		25	Europe	true	false
0.0801365	Europe	false	false		25	Europe	true	false
0	Europe	false	false		25	Europe	true	false
0	Europe	false	false		25	Europe	true	false
0	Europe	false	false		25	Europe	true	false
0	Europe	false	false		25	Europe	true	false
0.0300556	Europe	false	false		25	Europe	true	false
0	Europe	true	false		25	Europe	true	false
0	Europe	false	false		25	Europe	false	false
1.40544	Europe	true	false		25	Europe	true	false
1.62453	Europe	true	false		25	Europe	true	false
5.31601	Europe	true	false		25	Europe	true	false
6.03125	Europe	true	false		25	Europe	true	false
5.14736	Europe	true	false		25	Europe	true	false
6.5437	Europe	true	false		25	Europe	false	false
0.613423	Europe	false	false		25	Europe	false	false
[truncated: 166,922 more rows]

## Sheet: Sup_table_1
MULTIPLE LINEAR REGRESSION
[truncated: 154 more rows]

## Sheet: Sup_table_2
Note: if the infrastructure-free width in 2100 equals 0 km or less, the entire infrastructure-free space is taken by the predicted shoreline change
[truncated: 168,656 more rows]
